# Supplementary material for: Does Serial Femtosecond Crystallography Depict State-Specific Catalytic Intermediates of the Oxygen-Evolving Complex?
Source: J Am Chem Soc. 2023 May 3;145(19):10604–21. doi: 10.1021/jacs.3c00489 (PMC10197136; doi:10.1021/jacs.3c00489)
Supplement: Supplementary file 2 — ja3c00489_si_002.txt [file ja3c00489_si_002.txt]

0F XFEL models  
   
6JLJ-A    
   
Mn 24.969788 -35.304668 -61.024133
Mn 27.185556 -35.027752 -62.312636
Mn 27.281332 -33.236876 -60.274366
Mn 27.610706 -33.173429 -57.376665
Ca 27.905976 -36.342555 -59.242802
O 26.436966 -36.351707 -61.347588
O 28.389833 -34.476268 -61.051721
O 25.883351 -33.757607 -61.732610
O 28.673755 -32.714886 -59.052128
O 26.305412 -34.346880 -58.882495
O 26.321187 -33.728350 -55.856736
O 28.499398 -31.549693 -56.134093
H 30.239123 -26.687648 -57.147599
C 30.177295 -27.059198 -58.180708
H 30.745350 -26.366312 -58.820751
C 28.725419 -27.163212 -58.644565
C 27.896927 -28.082306 -57.726198
O 28.478264 -29.042510 -57.190219
O 26.679055 -27.863489 -57.550237
H 30.685610 -28.030405 -58.213904
H 28.676730 -27.589289 -59.661075
H 28.236847 -26.179503 -58.677778
H 33.682070 -42.006803 -52.751063
C 32.911492 -41.793986 -53.506697
H 33.274810 -40.973917 -54.142909
C 31.570340 -41.424026 -52.849793
C 30.505623 -41.146422 -53.891480
C 30.018683 -42.177668 -54.707601
C 30.011863 -39.860390 -54.094917
C 29.066941 -41.938863 -55.685120
C 29.050111 -39.605590 -55.087432
C 28.578132 -40.642832 -55.875531
O 27.625353 -40.388025 -56.855034
H 32.808597 -42.685749 -54.140812
H 31.696438 -40.538762 -52.208579
H 31.246487 -42.246351 -52.191017
H 30.388393 -43.195862 -54.563750
H 30.368971 -39.038128 -53.470613
H 28.698920 -42.759640 -56.299120
H 28.656240 -38.599967 -55.247275
H 27.201395 -41.333719 -57.250932
H 33.786966 -32.193655 -54.700210
C 32.833919 -31.638760 -54.695023
C 31.652986 -32.583799 -54.569351
O 30.545294 -32.143881 -54.245926
C 32.718297 -30.801549 -55.980268
O 32.525438 -31.607689 -57.129576
H 32.830797 -30.968780 -53.824332
H 33.641461 -30.201982 -56.084308
H 31.882747 -30.092343 -55.859038
H 31.730259 -31.271533 -57.620455
N 31.875635 -33.880962 -54.822442
C 30.788715 -34.865824 -54.652636
H 30.948998 -35.408671 -53.705434
C 30.734358 -35.859599 -55.825899
C 29.811274 -35.374560 -56.941077
O 29.902596 -35.845006 -58.091456
O 28.994521 -34.478901 -56.644572
H 29.862977 -34.289806 -54.582779
H 30.331292 -36.828258 -55.490043
H 31.725520 -36.072626 -56.249698
H 32.808723 -34.191686 -55.068513
H 21.585027 -41.013337 -59.096983
C 22.409032 -41.280393 -59.780915
C 22.810351 -42.759604 -59.622880
O 23.568199 -43.289798 -60.443070
C 23.609332 -40.334699 -59.571549
C 23.221461 -38.880220 -59.934590
C 24.337602 -37.844691 -59.757280
O 25.377375 -38.195819 -59.179727
O 24.169590 -36.674577 -60.207235
H 22.032142 -41.179715 -60.809735
H 24.444076 -40.657500 -60.207001
H 23.948312 -40.384371 -58.526920
H 22.355182 -38.543440 -59.337337
H 22.893290 -38.827591 -60.985291
N 22.274105 -43.443093 -58.608686
C 22.677032 -44.831399 -58.361541
H 21.801282 -45.420705 -58.055607
C 23.760104 -44.889022 -57.263563
C 24.955523 -44.022771 -57.544301
C 25.316641 -42.807444 -57.060206
N 25.946096 -44.391323 -58.426864
C 26.870876 -43.447010 -58.471022
N 26.513948 -42.476834 -57.647565
H 23.049267 -45.217386 -59.317946
H 24.070953 -45.936645 -57.114896
H 23.326138 -44.560752 -56.307667
H 24.838207 -42.168993 -56.326629
H 27.754608 -43.464954 -59.099112
H 21.656756 -42.978390 -57.951306
H 19.208725 -31.464506 -59.907777
C 20.024474 -31.277868 -59.195763
C 21.108064 -30.516327 -59.961837
O 21.323884 -30.749419 -61.153701
C 20.607705 -32.600064 -58.665200
C 21.570090 -33.255621 -59.607152
C 22.895505 -33.508505 -59.495946
N 21.188602 -33.739121 -60.841438
C 22.241014 -34.249836 -61.456049
N 23.285239 -34.140213 -60.654950
H 19.607370 -30.691256 -58.364585
H 19.788794 -33.291169 -58.406906
H 21.155125 -32.414840 -57.730069
H 23.590430 -33.342143 -58.680398
H 22.247996 -34.743515 -62.422205
N 21.798552 -29.630465 -59.246501
C 22.852613 -28.798214 -59.823544
H 22.493484 -28.401510 -60.784251
C 24.114015 -29.631910 -60.014138
C 24.676747 -30.138078 -58.685665
C 25.646883 -31.306538 -58.832195
O 25.849210 -31.793735 -59.962385
O 26.223957 -31.718318 -57.806583
H 23.028223 -27.953752 -59.143949
H 24.876816 -29.031049 -60.531680
H 23.881921 -30.482691 -60.663079
H 23.881412 -30.477656 -58.003483
H 25.236141 -29.344045 -58.159503
H 21.518109 -29.458765 -58.286939
H 25.077231 -28.727202 -66.263066
C 25.342903 -29.565895 -66.921762
H 25.317937 -29.202314 -67.957767
C 24.374473 -30.752468 -66.749965
C 24.339202 -31.312174 -65.352685
C 25.052539 -32.310111 -64.767502
N 23.482206 -30.838397 -64.380747
C 23.679712 -31.505222 -63.256144
N 24.633286 -32.398655 -63.460389
H 26.373756 -29.863022 -66.688031
H 24.662020 -31.564885 -67.432493
H 23.356036 -30.453594 -67.045255
H 25.837645 -32.947881 -65.156566
H 23.119288 -31.337641 -62.337471
H 25.130952 -32.995242 -62.684162
H 24.765543 -37.018940 -67.313707
C 25.313526 -36.783615 -66.385222
C 26.268983 -37.965552 -66.153793
O 25.875401 -38.982172 -65.589715
C 24.308942 -36.610398 -65.242906
C 24.923130 -35.992309 -64.022031
O 26.128470 -35.677295 -64.077390
O 24.209821 -35.832227 -63.008183
H 25.868849 -35.851370 -66.564049
H 23.912244 -37.596027 -64.955226
H 23.450779 -35.996493 -65.555718
N 27.513583 -37.851972 -66.615320
C 28.403511 -39.022762 -66.648002
C 29.286427 -39.122032 -65.414448
O 29.985485 -40.113552 -65.219286
H 29.036485 -38.982661 -67.544477
H 27.789418 -39.931174 -66.680600
H 27.767843 -37.033233 -67.159246
N 29.241338 -38.098112 -64.573343
C 29.789024 -38.193340 -63.223415
C 29.094867 -37.170048 -62.348530
O 29.092918 -37.323481 -61.117710
C 31.277527 -37.992708 -63.216377
O 28.530491 -36.192805 -62.885460
H 29.536175 -39.183920 -62.815401
H 31.742598 -38.732188 -63.880671
H 31.541207 -36.984210 -63.566304
H 31.681614 -38.144358 -62.205151
H 28.541396 -37.370792 -64.717344
O 26.545669 -38.807019 -61.720242
H 26.754398 -38.962751 -60.780392
H 26.385347 -37.838975 -61.752603
O 25.643069 -38.932310 -56.475075
H 25.329147 -38.815394 -57.408852
H 26.436952 -39.556728 -56.553595
O 30.282144 -30.712389 -58.667766
H 29.783153 -30.014315 -58.150686
H 29.600605 -31.445097 -58.758336
O 28.222825 -38.803894 -59.154071
H 28.185719 -39.393606 -58.362148
H 28.971516 -39.055132 -59.722183
O 24.497878 -31.802782 -55.011928
H 24.941267 -30.925264 -55.220547
H 24.319149 -31.741662 -54.057751
H 29.270354 -31.645231 -55.524880
H 28.420224 -30.599825 -56.458661
H 25.714558 -32.998620 -55.518892
O 25.703543 -37.520275 -53.786309
H 25.581068 -38.027613 -54.625199
H 24.804526 -37.379098 -53.444158
O 27.145924 -36.949200 -56.842935
H 26.474814 -37.656818 -56.607163
H 27.241358 -36.339526 -56.087063
O 27.300409 -35.488855 -54.222937
H 26.714937 -34.245978 -55.094037
H 26.669867 -36.218425 -53.935570
H 30.547198 -30.039450 -65.793651
C 31.000877 -30.861037 -65.217598
H 31.792659 -31.300377 -65.841841
C 29.968666 -31.909036 -64.811768
C 28.878653 -31.351710 -63.940167
C 28.294373 -32.373231 -63.000458
O 28.259996 -33.568892 -63.371914
O 27.879296 -31.981547 -61.878779
H 31.473655 -30.410413 -64.332477
H 30.484510 -32.717526 -64.270202
H 29.548917 -32.395598 -65.706253
H 28.045326 -30.939941 -64.536100
H 29.250142 -30.518604 -63.322725
H 36.538682 -32.422571 -62.741722
C 35.803876 -32.877955 -62.064884
C 35.086064 -34.058912 -62.756614
C 34.178130 -34.821237 -61.806212
N 33.168875 -33.967414 -61.190119
C 32.044904 -34.411812 -60.633756
N 31.753085 -35.725548 -60.618833
N 31.198754 -33.529485 -60.109320
H 35.112299 -32.071567 -61.776604
H 36.338737 -33.208958 -61.162664
H 35.829109 -34.770404 -63.144485
H 34.505921 -33.697302 -63.619484
H 34.793799 -35.302174 -61.022725
H 33.661400 -35.617464 -62.364078
H 33.395303 -32.985681 -61.068373
H 30.969893 -36.035245 -60.044327
H 32.489569 -36.398729 -60.783179
H 31.381479 -32.531693 -60.168842
H 30.279555 -33.763685 -59.710628
O 29.273416 -29.673898 -61.217464
H 29.743970 -29.900222 -60.382295
H 28.610684 -30.392116 -61.301645
O 25.875083 -29.240120 -55.256349
H 26.100900 -28.755852 -56.113963
H 26.761784 -29.507030 -54.954544
H 20.273447 -33.599592 -61.256456
H 22.791514 -30.103923 -64.502162
H 25.912056 -45.214349 -59.020892
H 27.946304 -35.357720 -53.510174
~    
   
6JLJ-B    
   
Mn -5.143656 23.999916 -12.080339
Mn -7.701624 24.456985 -11.865655
Mn -7.372373 21.945360 -12.866782
Mn -6.716589 19.311021 -11.959121
Ca -6.861776 22.186650 -9.453383
O -6.318296 24.377801 -10.713171
O -8.332177 22.749926 -11.555907
O -6.615021 23.834861 -13.317140
O -8.374195 20.318158 -12.548945
O -5.798702 21.418751 -11.701986
O -4.839659 18.612596 -11.475623
O -7.432617 17.341098 -12.720694
H -10.573253 15.846707 -16.568997
C -10.811527 16.920173 -16.590441
H -11.703418 17.052027 -17.221807
C -9.637644 17.736983 -17.134153
C -8.373051 17.513554 -16.306025
O -8.505746 17.375685 -15.078412
O -7.260365 17.418171 -16.851241
H -11.079309 17.224312 -15.571687
H -9.874150 18.813896 -17.090261
H -9.416455 17.484786 -18.180192
H -8.239237 17.308553 -0.527048
C -7.892059 18.079392 -1.230540
H -8.647411 18.184707 -2.022922
C -6.520410 17.711822 -1.825201
C -6.015147 18.747738 -2.785526
C -5.646161 20.012710 -2.338105
C -5.937856 18.481485 -4.153436
C -5.209905 20.996388 -3.232625
C -5.505553 19.458156 -5.057969
C -5.144586 20.711093 -4.588573
O -4.721317 21.679728 -5.470132
H -7.846075 19.033887 -0.687306
H -6.588985 16.738325 -2.334759
H -5.798342 17.578220 -1.002175
H -5.690161 20.247227 -1.271895
H -6.215407 17.492084 -4.524520
H -4.926264 21.978915 -2.859907
H -5.438918 19.258695 -6.127915
H -4.251782 22.485029 -4.925224
H -11.388692 15.045035 -9.707810
C -10.677169 15.064316 -10.549790
C -9.329995 15.634293 -10.121152
O -8.343698 15.477587 -10.833711
C -11.255842 15.907974 -11.699940
O -11.298930 17.292724 -11.369519
H -10.518817 14.033016 -10.893638
H -12.270880 15.534840 -11.930910
H -10.635340 15.745287 -12.596802
H -10.890451 17.797631 -12.125434
N -9.287953 16.290991 -8.961791
C -8.014800 16.761693 -8.405378
H -7.715013 16.105273 -7.571220
C -8.134518 18.219149 -7.915124
C -7.969794 19.239080 -9.038320
O -8.307947 20.424973 -8.836724
O -7.508851 18.862903 -10.135297
H -7.278125 16.682239 -9.209893
H -7.346675 18.443553 -7.178936
H -9.087458 18.412483 -7.402594
H -10.131846 16.365176 -8.404205
H 0.042177 25.416736 -7.738848
C -0.887343 25.921247 -7.422788
C -0.814377 26.328914 -5.932442
O -1.624023 27.119254 -5.454193
C -2.105889 25.038611 -7.720219
C -2.198147 24.759901 -9.251564
C -3.491973 24.109102 -9.719098
O -4.219545 23.579543 -8.856144
O -3.780885 24.127679 -10.958828
H -0.962344 26.861993 -7.987849
H -3.015834 25.555152 -7.387368
H -2.036440 24.093774 -7.163740
H -1.363482 24.115004 -9.579421
H -2.076909 25.701701 -9.810358
N 0.181295 25.840698 -5.210100
C 0.244859 26.096354 -3.771836
H 1.285888 26.297166 -3.479906
C -0.300497 24.906379 -2.982672
C -1.667139 24.482340 -3.403304
C -2.078014 23.453365 -4.179742
N -2.809188 25.151694 -3.014945
C -3.865033 24.557648 -3.542853
N -3.448052 23.526189 -4.257191
H -0.346317 27.003763 -3.600289
H -0.280747 25.146440 -1.906140
H 0.370786 24.043415 -3.109975
H -1.511398 22.669902 -4.669761
H -4.892360 24.883994 -3.422738
H 0.828593 25.174886 -5.620006
H -0.515018 22.914140 -17.311582
C -1.035163 22.015339 -16.952686
C -2.470227 22.119122 -17.451291
O -3.026391 23.213450 -17.529285
C -1.014880 21.950823 -15.410655
C -2.048221 22.805405 -14.736949
C -3.113177 22.471843 -13.960776
N -2.037283 24.183468 -14.802395
C -3.049562 24.662099 -14.092778
N -3.720766 23.645840 -13.573868
H -0.505706 21.143744 -17.364065
H -0.007408 22.207162 -15.044424
H -1.201868 20.918012 -15.083684
H -3.475001 21.506778 -13.624031
H -3.286792 25.708734 -13.930942
N -3.051864 20.960452 -17.771211
C -4.423252 20.846429 -18.272736
H -4.579476 21.636694 -19.021240
C -5.426581 20.979920 -17.126227
C -5.295683 19.842935 -16.105326
C -5.903139 20.168564 -14.745739
O -6.399116 21.300973 -14.549564
O -5.861708 19.294354 -13.858965
H -4.515752 19.874697 -18.776102
H -6.448076 20.994493 -17.534299
H -5.267705 21.944840 -16.630365
H -4.243462 19.579874 -15.914779
H -5.796964 18.927973 -16.460360
H -2.495394 20.114320 -17.712478
H -8.797335 25.999829 -19.471854
C -9.091271 26.848342 -18.837292
H -9.538668 27.611428 -19.488678
C -7.903969 27.425703 -18.075055
C -7.243273 26.447386 -17.164748
C -7.464667 26.146214 -15.858422
N -6.218689 25.626681 -17.581464
C -5.834904 24.861478 -16.570779
N -6.575493 25.156813 -15.516542
H -9.869552 26.493481 -18.148309
H -8.233590 28.284131 -17.471381
H -7.157913 27.826615 -18.780564
H -8.176132 26.539645 -15.141915
H -5.036478 24.122921 -16.622601
H -6.564443 24.606866 -14.571716
H -6.822193 30.337385 -12.457887
C -7.051620 29.291127 -12.193160
C -7.512436 29.319164 -10.725314
O -6.695699 29.302328 -9.811245
C -5.805506 28.436019 -12.382325
C -6.103033 26.942083 -12.339651
O -7.276287 26.560418 -12.175774
O -5.156236 26.157040 -12.489548
H -7.862879 28.957203 -12.857175
H -5.087117 28.648650 -11.576514
H -5.304288 28.654586 -13.336796
N -8.824235 29.401057 -10.513611
C -9.361386 29.652915 -9.184874
C -9.733347 28.371487 -8.440305
O -10.142453 28.431802 -7.291316
H -10.251591 30.292052 -9.250073
H -8.597618 30.162182 -8.583286
H -9.446001 29.478351 -11.312295
N -9.636128 27.226031 -9.111498
C -9.623914 25.934805 -8.422958
C -8.919571 24.913287 -9.290563
O -8.388932 23.932707 -8.749590
C -11.047347 25.453301 -8.068753
O -8.855926 25.072945 -10.525345
H -9.037400 26.030051 -7.498092
H -11.640056 25.298387 -8.981043
H -10.989383 24.518812 -7.494979
H -11.530640 26.217528 -7.448254
H -9.190828 27.235211 -10.029481
O -6.601741 22.810559 -7.069477
H -5.902745 22.468817 -6.457847
H -6.692771 23.773530 -6.959960
O -5.787573 25.686658 -8.639318
H -6.063985 25.400439 -9.538558
H -5.233084 24.938068 -8.354928
O -10.174138 18.768966 -13.462108
H -9.702233 18.163046 -14.116405
H -9.410597 19.310632 -13.096151
H -7.885712 16.673788 -12.152425
H -7.743417 17.282720 -13.683877
O -5.367731 16.341433 -15.399844
H -6.090351 16.817895 -15.943654
H -5.901892 15.800982 -14.791739
O -2.791988 21.453329 -7.289328
H -3.433608 21.465308 -6.519634
H -3.032141 22.271617 -7.785077
H -4.404335 18.136463 -12.264762
O -2.213866 18.474232 -7.674000
H -1.316583 18.342297 -8.023635
H -2.305943 19.450778 -7.582458
O -3.547634 17.375325 -13.530824
H -4.238939 17.125353 -14.226827
H -3.113238 16.531394 -13.320346
O -5.189445 20.531368 -8.365768
H -4.272910 20.816480 -8.123971
H -5.072142 19.689537 -8.846924
O -4.442848 17.386932 -9.131077
H -3.624369 17.657681 -8.634539
H -4.758927 18.011612 -10.683152
H -13.169222 24.744549 -16.077330
C -13.168603 24.438387 -15.019546
H -14.000155 24.962547 -14.526270
C -11.839251 24.745215 -14.343054
C -10.677420 24.031018 -14.985380
C -9.548147 23.800124 -14.022599
O -9.274015 24.720668 -13.216549
O -8.945650 22.699983 -14.068491
H -13.383300 23.359767 -14.996704
H -11.905273 24.443693 -13.285185
H -11.664197 25.831869 -14.316051
H -10.278160 24.597919 -15.844348
H -10.976485 23.045436 -15.376562
H -16.820879 21.494849 -10.828300
C -15.778432 21.314682 -10.532348
C -15.166898 22.562324 -9.885318
C -13.831411 22.232193 -9.280053
N -12.943088 21.662295 -10.291019
C -11.625215 21.599292 -10.160699
N -11.051472 22.084646 -9.069054
N -10.882148 21.070930 -11.122018
H -15.260564 21.005893 -11.453307
H -15.775487 20.461416 -9.837998
H -15.825412 22.934035 -9.087096
H -15.064745 23.373744 -10.622168
H -13.962105 21.520546 -8.443772
H -13.367464 23.147840 -8.881187
H -13.367964 21.208682 -11.092065
H -10.066798 21.879153 -8.894679
O -10.293646 20.784300 -15.303648
H -11.610444 22.324038 -8.262130
H -11.297795 20.691134 -11.967459
H -9.856321 21.070433 -11.116221
H -5.800764 25.614467 -18.506943
H -1.408569 24.731493 -15.379774
H -2.816872 26.022482 -2.492197
H -9.629036 21.357916 -14.873300
H -10.398338 20.017713 -14.691649
H -4.679451 16.497925 -8.820888
~    
   
7COU-A    
   
Mn 25.425621 -36.586975 -61.198903
Mn 27.745090 -36.352183 -62.598534
Mn 27.694570 -34.517109 -60.531234
Mn 28.082281 -34.399459 -57.705180
Ca 28.316875 -37.826554 -59.541039
O 26.866020 -37.667906 -61.654841
O 28.803900 -35.832431 -61.177313
O 26.364028 -35.090339 -62.023134
O 29.134847 -33.948001 -59.380111
O 26.864213 -35.696574 -59.126182
O 28.870665 -32.780276 -56.302497
O 26.870185 -34.966094 -56.129805
H 30.771898 -27.876054 -57.489433
C 30.703252 -28.247042 -58.522204
H 31.276109 -27.557517 -59.162588
C 29.251407 -28.338469 -58.971468
C 28.439420 -29.224001 -58.048832
O 29.008537 -30.217692 -57.527460
O 27.259161 -28.906119 -57.794753
H 31.196343 -29.225940 -58.557130
H 29.196302 -28.761264 -59.990218
H 28.772414 -27.350482 -59.011281
H 34.286849 -43.318170 -53.035267
C 33.510493 -43.120552 -53.788771
H 33.857349 -42.296486 -54.429103
C 32.167288 -42.771793 -53.123981
C 31.069841 -42.511398 -54.127837
C 30.574832 -43.537045 -54.922795
C 30.539335 -41.234274 -54.295600
C 29.573289 -43.304576 -55.852500
C 29.536755 -40.987811 -55.223283
C 29.054734 -42.025460 -56.000233
O 28.058166 -41.782981 -56.927908
H 33.420114 -44.015829 -54.420264
H 32.291436 -41.886472 -52.481697
H 31.871334 -43.598348 -52.456515
H 30.970991 -44.549291 -54.809065
H 30.915475 -40.414398 -53.678435
H 29.196337 -44.124128 -56.463701
H 29.120375 -39.986994 -55.353955
H 27.627201 -42.709250 -57.357138
H 34.173084 -33.504283 -54.992337
C 33.222176 -32.947010 -54.949540
C 32.031075 -33.880849 -54.861802
O 30.927366 -33.409886 -54.558278
C 33.098812 -32.048987 -56.192143
O 32.971057 -32.811078 -57.381832
H 33.227211 -32.322677 -54.045042
H 33.998888 -31.409059 -56.245784
H 32.230483 -31.383480 -56.058243
H 32.141070 -32.515947 -57.851308
N 32.227546 -35.180930 -55.122797
C 31.189365 -36.187640 -54.920869
H 31.414937 -36.759047 -54.003541
C 31.102071 -37.141614 -56.125827
C 30.197140 -36.581624 -57.217720
O 30.263580 -36.997301 -58.394356
O 29.418363 -35.668999 -56.875686
H 30.250592 -35.644468 -54.783623
H 30.670588 -38.108507 -55.821121
H 32.086393 -37.368263 -56.558313
H 33.171024 -35.488059 -55.335918
H 22.075825 -42.313425 -59.272114
C 22.918341 -42.583972 -59.931346
C 23.305344 -44.056368 -59.791251
O 24.022335 -44.574178 -60.647686
C 24.120718 -41.660752 -59.669075
C 23.796622 -40.241537 -60.177135
C 24.864712 -39.180599 -59.924898
O 25.869008 -39.481547 -59.276316
O 24.691109 -38.025131 -60.387130
H 22.579561 -42.467590 -60.971124
H 25.001002 -42.041941 -60.202939
H 24.358080 -41.642484 -58.596113
H 22.852020 -39.874317 -59.737711
H 23.625521 -40.264518 -61.265717
N 22.798761 -44.762381 -58.777631
C 23.181382 -46.151956 -58.545393
H 22.297887 -46.735549 -58.250244
C 24.255231 -46.224557 -57.458234
C 25.422804 -45.336447 -57.720108
C 25.777985 -44.144645 -57.180138
N 26.377488 -45.628552 -58.669620
C 27.279369 -44.661486 -58.689907
N 26.941413 -43.751903 -57.790938
H 23.547052 -46.534507 -59.506603
H 24.581733 -47.271083 -57.333187
H 23.819582 -45.928007 -56.492223
H 25.315023 -43.559637 -56.393896
H 28.140723 -44.622781 -59.347681
H 22.209685 -44.298194 -58.093313
H 19.632078 -32.654127 -60.097189
C 20.470644 -32.517402 -59.400903
C 21.536609 -31.759568 -60.179232
O 21.644510 -31.889066 -61.402246
C 20.993641 -33.878146 -58.907306
C 21.980065 -34.529239 -59.826419
C 23.316256 -34.728468 -59.702945
N 21.613906 -35.101843 -61.026262
C 22.685296 -35.607359 -61.612922
N 23.730163 -35.398459 -60.830309
H 20.091994 -31.936415 -58.547067
H 20.147287 -34.555243 -58.711062
H 21.501500 -33.748518 -57.940775
H 24.006591 -34.498662 -58.900048
H 22.711258 -36.149152 -62.553314
N 22.275216 -30.909202 -59.479082
C 23.321635 -30.073734 -60.082308
H 22.938709 -29.694182 -61.039434
C 24.594901 -30.891510 -60.282114
C 25.155188 -31.373676 -58.971811
C 26.142049 -32.507195 -59.119810
O 26.392499 -32.957519 -60.264117
O 26.661811 -32.946957 -58.076516
H 23.495761 -29.220257 -59.413230
H 25.342213 -30.281694 -60.811551
H 24.361773 -31.745099 -60.930276
H 24.359333 -31.736050 -58.301015
H 25.680657 -30.567659 -58.426992
H 22.074702 -30.784723 -58.492252
H 25.564889 -29.915207 -66.604518
C 25.875457 -30.725705 -67.279113
H 25.829417 -30.341743 -68.307210
C 24.981901 -31.961995 -67.128306
C 24.991267 -32.544521 -65.750354
C 25.780198 -33.494797 -65.186438
N 24.110263 -32.139309 -64.769480
C 24.351435 -32.822819 -63.662223
N 25.362775 -33.649134 -63.888603
H 26.922398 -30.967100 -67.052094
H 25.309592 -32.742268 -67.830506
H 23.945640 -31.717277 -67.412238
H 26.608753 -34.068223 -65.583389
H 23.801438 -32.714330 -62.731579
H 25.817450 -34.281139 -63.108264
H 25.214925 -38.334738 -67.533749
C 25.779565 -38.102180 -66.613980
C 26.665707 -39.310690 -66.346326
O 26.254490 -40.270801 -65.705981
C 24.803530 -37.829465 -65.479546
C 25.468575 -37.220218 -64.263000
O 26.664934 -36.873419 -64.324806
O 24.773095 -37.090673 -63.238231
H 26.387552 -37.210851 -66.827762
H 24.322438 -38.764545 -65.160681
H 24.002565 -37.148429 -65.804938
N 27.894770 -39.284964 -66.869666
C 28.742402 -40.478106 -66.848077
C 29.629972 -40.571408 -65.608357
O 30.202805 -41.635606 -65.348106
H 29.377815 -40.494522 -67.743565
H 28.107590 -41.372089 -66.845092
H 28.160903 -38.504346 -67.461623
N 29.731911 -39.507627 -64.821161
C 30.317248 -39.592789 -63.482071
C 29.676072 -38.554824 -62.615508
O 29.776645 -38.640872 -61.387448
C 31.847862 -39.394308 -63.506445
O 29.067080 -37.611214 -63.144057
H 30.085404 -40.583133 -63.066048
H 32.293820 -40.150219 -64.164656
H 32.102161 -38.394446 -63.886232
H 32.255582 -39.534731 -62.495795
H 29.129497 -38.700027 -64.982818
O 28.942283 -40.205964 -59.107114
H 28.599979 -40.740130 -58.344723
O 30.680297 -31.977511 -58.845168
H 30.172764 -31.224612 -58.422567
H 29.981047 -32.653484 -59.060822
O 25.951226 -40.330288 -56.611702
H 25.743160 -40.150486 -57.564382
H 26.775656 -40.904015 -56.643163
O 26.801474 -40.214549 -62.473701
H 26.579938 -40.342931 -63.416269
H 26.726749 -39.243920 -62.310153
H 26.310265 -34.223864 -55.721666
H 27.257621 -35.539979 -55.417610
H 29.680388 -32.932284 -55.752846
H 28.904557 -31.860523 -56.689199
O 25.824542 -38.817154 -54.130159
H 25.884857 -39.489300 -53.430967
H 25.750868 -39.332877 -54.974691
O 25.116385 -33.131479 -55.342137
H 24.675410 -33.171231 -56.208706
H 25.547279 -32.227341 -55.370717
O 27.519219 -38.060833 -57.113161
H 27.769661 -37.594883 -56.289175
O 27.761130 -36.949136 -54.487575
H 27.043385 -37.595107 -54.211107
H 28.335664 -36.809800 -53.717207
H 31.166589 -32.481718 -65.489434
C 30.212761 -32.896951 -65.130889
C 30.241236 -33.151569 -63.679298
C 28.977576 -33.809386 -63.150204
O 28.474078 -34.767343 -63.787052
O 28.501298 -33.374446 -62.071409
H 30.018578 -33.816265 -65.701643
H 29.431905 -32.168783 -65.399366
H 30.411205 -32.238855 -63.092427
H 31.048341 -33.858324 -63.414482
H 36.020873 -34.413421 -62.598467
C 35.537731 -35.282821 -63.066972
C 34.648281 -36.042682 -62.059267
N 33.557321 -35.233116 -61.525087
C 32.474177 -35.728632 -60.939308
N 32.327866 -37.043187 -60.819054
N 31.537347 -34.913596 -60.470792
H 36.328725 -35.954686 -63.422118
H 34.954971 -34.940556 -63.932522
H 35.270010 -36.434821 -61.236229
H 34.213995 -36.906515 -62.586451
H 33.691211 -34.227423 -61.488813
H 31.455073 -37.424607 -60.453978
H 32.924794 -37.679459 -61.328926
H 31.698703 -33.913585 -60.374255
H 30.668486 -35.238178 -60.031037
O 26.436749 -30.443174 -55.520344
H 26.667487 -29.923895 -56.350181
H 27.320279 -30.731928 -55.228037
H 26.934107 -38.811747 -56.845693
H 28.745502 -40.721104 -59.909351
H 20.686500 -35.043178 -61.434403
H 26.330800 -46.408758 -59.318100
H 23.374609 -31.447114 -64.875038
~    
   
7COU-B    
   
Mn -4.447985 24.000367 -12.057273
Mn -7.014059 24.536933 -11.888581
Mn -6.791626 21.979302 -12.859318
Mn -6.087924 19.336171 -11.985055
Ca -6.139127 22.277914 -9.451927
O -5.625374 24.460698 -10.727689
O -7.679595 22.862018 -11.521098
O -5.911148 23.807509 -13.296341
O -7.743837 20.325017 -12.661432
O -5.202265 21.444334 -11.729044
O -6.907895 17.298125 -12.615925
O -4.221822 18.373614 -11.416238
H -10.060783 15.763853 -16.580564
C -10.275994 16.841932 -16.597991
H -11.173802 16.994123 -17.216633
C -9.085877 17.627562 -17.154449
C -7.822283 17.392184 -16.327832
O -7.936784 17.320937 -15.083074
O -6.719907 17.239696 -16.888547
H -10.511319 17.154465 -15.573321
H -9.305612 18.708872 -17.133192
H -8.872106 17.359378 -18.198090
H -7.536765 17.415121 -0.375295
C -7.208088 18.177858 -1.096457
H -7.974877 18.260027 -1.880336
C -5.840340 17.815726 -1.701635
C -5.353657 18.861451 -2.696541
C -4.943238 20.114967 -2.259586
C -5.332452 18.610583 -4.073519
C -4.512674 21.091608 -3.153615
C -4.895856 19.593235 -4.986534
C -4.483488 20.833750 -4.516577
O -4.047013 21.831398 -5.381591
H -7.166271 19.142193 -0.570319
H -5.901937 16.837747 -2.202706
H -5.100436 17.706784 -0.892104
H -4.946557 20.343384 -1.190770
H -5.644178 17.635186 -4.453123
H -4.195337 22.062195 -2.774537
H -4.872460 19.387108 -6.058439
H -3.608143 22.669609 -4.830255
H -10.893246 15.117652 -9.572626
C -10.180539 15.079594 -10.413917
C -8.837140 15.675356 -10.025069
O -7.862356 15.493711 -10.763052
C -10.765035 15.832906 -11.618079
O -10.819347 17.229818 -11.402083
H -10.017996 14.025387 -10.679338
H -11.781787 15.443865 -11.809951
H -10.153847 15.599747 -12.505555
H -10.248091 17.686065 -12.083053
N -8.758439 16.371375 -8.887848
C -7.492196 16.873024 -8.364167
H -7.187150 16.252802 -7.504137
C -7.625051 18.342817 -7.934329
C -7.290960 19.299349 -9.068560
O -7.561803 20.517981 -8.964030
O -6.785163 18.815099 -10.099545
H -6.750918 16.766915 -9.159889
H -6.926600 18.574879 -7.115455
H -8.628612 18.583563 -7.555780
H -9.592372 16.457650 -8.315987
H 0.693994 25.541093 -7.832981
C -0.226221 26.048654 -7.492300
C -0.147785 26.419647 -6.020104
O -0.957819 27.226533 -5.561729
C -1.448477 25.167043 -7.766918
C -1.521913 24.834058 -9.263100
C -2.773056 24.091420 -9.680768
O -3.465159 23.539432 -8.800252
O -3.061477 24.070127 -10.904374
H -0.309408 26.993741 -8.048047
H -2.363344 25.689298 -7.457944
H -1.386996 24.242113 -7.175242
H -0.650707 24.229803 -9.575093
H -1.464795 25.756939 -9.862743
N 0.828394 25.890893 -5.287109
C 0.939068 26.161934 -3.864854
H 1.989114 26.355112 -3.600791
C 0.400966 24.976156 -3.059066
C -0.998757 24.595317 -3.430015
C -1.477844 23.563733 -4.168096
N -2.095533 25.346828 -3.060243
C -3.189784 24.782405 -3.539570
N -2.842933 23.695918 -4.211932
H 0.360298 27.075876 -3.679970
H 0.469402 25.202242 -1.981304
H 1.042055 24.097330 -3.224691
H -0.961400 22.732688 -4.634884
H -4.197227 25.164189 -3.415563
H 1.478992 25.240987 -5.716400
H 0.102713 22.847330 -17.385951
C -0.443996 21.980071 -16.989092
C -1.872111 22.115207 -17.502060
O -2.405353 23.221507 -17.614086
C -0.410174 21.972002 -15.460019
C -1.470635 22.799541 -14.810164
C -2.549705 22.444047 -14.071440
N -1.472390 24.177544 -14.849060
C -2.514406 24.635104 -14.176196
N -3.182045 23.603176 -13.690667
H 0.054517 21.080399 -17.378860
H 0.587182 22.279219 -15.105954
H -0.552516 20.944433 -15.094646
H -2.898954 21.471865 -13.741560
H -2.761022 25.676067 -13.994759
N -2.479923 20.975420 -17.823417
C -3.871936 20.905597 -18.254325
H -4.033835 21.682798 -19.015218
C -4.802701 21.105267 -17.057248
C -4.640288 19.968407 -16.048997
C -5.327358 20.232393 -14.746405
O -5.937099 21.313572 -14.603592
O -5.243026 19.353438 -13.864296
H -4.032656 19.927118 -18.726389
H -5.846399 21.156088 -17.399462
H -4.567984 22.061942 -16.578792
H -3.581100 19.775226 -15.819013
H -5.048996 19.021322 -16.442411
H -1.961163 20.107981 -17.734865
H -8.260162 26.014305 -19.505878
C -8.552600 26.865409 -18.874622
H -8.986330 27.633850 -19.528474
C -7.354972 27.437949 -18.101079
C -6.704579 26.451747 -17.178798
C -6.930917 26.164346 -15.874289
N -5.698591 25.602117 -17.587766
C -5.323698 24.842540 -16.571043
N -6.065306 25.154472 -15.520562
H -9.336337 26.520623 -18.187141
H -7.681630 28.299248 -17.500708
H -6.602082 27.828292 -18.804486
H -7.636039 26.577596 -15.162989
H -4.532175 24.098152 -16.611203
H -6.009299 24.619628 -14.566445
H -6.163178 30.322962 -12.640732
C -6.366414 29.277835 -12.349862
C -6.718538 29.302257 -10.867591
O -5.849183 29.185350 -10.002786
C -5.127664 28.428508 -12.644346
C -5.380934 26.938160 -12.521990
O -6.549816 26.553588 -12.334457
O -4.412675 26.141456 -12.615033
H -7.224362 28.937333 -12.947714
H -4.320998 28.686679 -11.943894
H -4.748768 28.629023 -13.658408
N -8.010400 29.472511 -10.565271
C -8.449618 29.748823 -9.199162
C -8.801587 28.496293 -8.413992
O -9.167175 28.601719 -7.240744
H -9.328406 30.405717 -9.218936
H -7.640250 30.255897 -8.658112
H -8.672287 29.609246 -11.322852
N -8.741724 27.329419 -9.040960
C -8.858471 26.054211 -8.347301
C -8.218250 25.018129 -9.229048
O -7.755001 24.004706 -8.700160
C -10.305620 25.693260 -8.047346
O -8.137947 25.219328 -10.461868
H -8.281756 26.097467 -7.413536
H -10.882943 25.578710 -8.976489
H -10.345407 24.759074 -7.467909
H -10.760078 26.487046 -7.441530
H -8.376669 27.278850 -9.991487
O -9.375180 18.690894 -13.372963
H -8.669527 19.364413 -13.177961
H -9.002406 18.152091 -14.129425
O -2.284430 21.344887 -7.265958
H -2.424983 22.192134 -7.758654
H -2.899734 21.445333 -6.475012
O -4.784779 16.275160 -15.371583
H -5.502061 16.699759 -15.955917
H -5.327866 15.891252 -14.659797
O -5.820767 22.814163 -7.089216
H -5.139843 22.454474 -6.462757
H -5.780499 23.784962 -7.027762
O -2.804479 17.380649 -13.341364
H -2.371686 16.523087 -13.185124
H -3.466839 17.176920 -14.065997
H -7.370184 16.668623 -12.012135
H -7.244234 17.212715 -13.553584
O -5.292870 26.249995 -8.755852
H -5.374259 27.178060 -9.049779
H -5.368768 25.704073 -9.572656
H -3.696418 17.930979 -12.158145
H -4.172000 17.858512 -10.558700
O -1.613947 18.681813 -7.712768
H -0.749573 18.589920 -8.146009
H -1.731565 19.654097 -7.570086
O -4.426363 20.528140 -8.697491
H -4.173951 20.023261 -9.494126
H -3.578215 20.778213 -8.248879
O -3.947610 17.513803 -9.049728
H -3.144542 17.896967 -8.603465
H -3.971510 16.579909 -8.779980
H -12.462388 24.613212 -16.212934
C -12.499366 24.548865 -15.114024
H -13.289814 25.234357 -14.774394
C -11.156100 24.870608 -14.486197
C -10.105842 23.945044 -14.976080
C -8.981587 23.721469 -13.994751
O -8.700536 24.600779 -13.142095
O -8.357925 22.649308 -14.105535
H -12.816225 23.524766 -14.863853
H -11.237808 24.791776 -13.390971
H -10.885483 25.921507 -14.675795
H -9.649099 24.289588 -15.920027
H -10.515052 22.948695 -15.202600
H -15.053032 21.653630 -10.251592
C -14.563661 22.560718 -9.868472
C -13.172399 22.249530 -9.313594
N -12.292517 21.689778 -10.336805
C -10.965608 21.631542 -10.254043
N -10.331470 22.104307 -9.182682
N -10.268825 21.112544 -11.255633
H -15.194046 22.966779 -9.067758
H -14.514351 23.304630 -10.675654
H -13.250354 21.548909 -8.465706
H -12.735606 23.187585 -8.932677
H -12.709000 21.441423 -11.228258
H -9.345961 21.880736 -9.034084
H -10.805512 22.657938 -8.483140
H -10.678280 20.450289 -11.913419
H -9.242973 21.136431 -11.281006
H -0.840427 24.737692 -15.411875
H -2.050129 26.238966 -2.577379
H -5.274573 25.579600 -18.510571
~    
   
6DHE-A    
   
H -31.952264 29.791513 361.356903
C -31.668033 30.026571 362.393077
H -31.013690 29.214110 362.748069
C -32.887820 30.181577 363.269806
C -33.816789 31.253736 362.748409
O -33.294779 32.288946 362.248831
O -35.051952 31.055177 362.858990
H -31.069595 30.945964 362.366550
H -33.452544 29.242470 363.351999
H -32.589980 30.463049 364.295659
H -28.603163 44.629959 355.840339
C -29.083823 44.515312 356.822164
H -28.657024 43.632207 357.318045
C -30.637474 44.361541 356.668476
C -31.311926 44.205208 357.986849
C -31.718497 42.957796 358.426065
C -31.480894 45.284102 358.837799
C -32.283154 42.793287 359.657218
C -32.014497 45.120521 360.092872
C -32.429150 43.863141 360.504116
O -33.027879 43.649695 361.747281
H -28.840323 45.397075 357.430924
H -31.024910 45.246960 356.138817
H -30.849933 43.492866 356.027246
H -31.596913 42.093732 357.767909
H -31.170857 46.281362 358.515121
H -32.622251 41.810088 359.993061
H -32.139585 45.979923 360.749420
H -33.048156 44.581541 362.278884
H -29.090476 34.827719 357.891884
C -30.053242 34.403514 358.221904
C -31.096554 35.491508 358.448751
O -32.287128 35.195911 358.461161
C -29.846960 33.645411 359.516038
O -29.395019 34.548984 360.486547
H -30.432037 33.741459 357.430467
H -30.798222 33.172128 359.817616
H -29.115588 32.828839 359.351656
H -29.952824 34.383995 361.300984
N -30.663653 36.746548 358.613457
C -31.563986 37.880280 358.787039
H -31.624636 38.439507 357.835670
C -31.060742 38.780677 359.899433
C -31.593696 38.343043 361.248354
O -31.073524 38.768428 362.309434
O -32.525410 37.533944 361.214945
H -29.662320 36.905312 358.655131
H -32.552455 37.477023 359.018947
H -29.962964 38.834034 359.940835
H -31.401978 39.817408 359.746502
H -37.868733 44.857227 365.985027
C -36.816278 45.012971 366.281278
C -36.343097 46.420180 365.973992
O -35.333982 46.853839 366.541031
C -35.908915 43.955497 365.589716
C -36.286794 42.572036 366.014819
C -35.380033 41.442428 365.575233
O -34.689052 41.545571 364.548789
O -35.374596 40.417050 366.269684
H -36.750737 44.892371 367.371479
H -35.976748 44.063713 364.496730
H -34.866099 44.160675 365.871654
H -36.353993 42.515731 367.113489
H -37.299256 42.309505 365.652235
N -37.058451 47.158078 365.125932
C -36.618642 48.480403 364.726692
H -37.469115 49.178017 364.735279
C -35.998819 48.426892 363.314302
C -34.794804 47.540502 363.223199
C -34.641447 46.300462 362.702215
N -33.549999 47.916728 363.700706
C -32.690423 46.931090 363.501321
N -33.329738 45.935699 362.905164
H -37.882441 46.760494 364.686409
H -35.888574 48.804024 365.478909
H -36.749973 48.057870 362.600558
H -35.748214 49.451673 362.990594
H -35.355503 45.645918 362.215285
H -31.648352 46.938116 363.800986
H -40.894503 35.581456 367.618813
C -40.350013 35.304880 366.705789
C -39.170792 34.432254 367.156741
O -38.659086 34.571629 368.270726
C -39.845078 36.563255 365.963354
C -38.563740 37.123370 366.514855
C -37.363543 37.352249 365.930365
N -38.436056 37.536420 367.823821
C -37.203732 37.969819 368.027367
N -36.529419 37.849049 366.901840
H -41.048264 34.750836 366.062398
H -39.654116 36.323639 364.907972
H -40.635634 37.331031 365.964026
H -37.019874 37.199009 364.911264
H -36.812500 38.382161 368.950793
N -38.774545 33.503903 366.293384
C -37.617796 32.619429 366.540398
H -37.661373 32.318050 367.596129
C -36.314088 33.314965 366.214935
C -36.199533 33.699516 364.732893
C -35.153909 34.747522 364.503180
O -34.448175 35.058583 365.469801
O -35.048260 35.291908 363.374240
H -39.252674 33.424952 365.401779
H -37.755973 31.719746 365.924708
H -36.242190 34.228065 366.816649
H -35.469710 32.670506 366.501222
H -35.938883 32.824329 364.108206
H -37.146893 34.092211 364.334661
H -33.385208 32.118408 371.776432
C -32.850629 32.924738 372.299224
H -32.584465 32.551280 373.297564
C -33.685866 34.180378 372.403699
C -34.084641 34.727885 371.078865
C -33.434887 35.535030 370.212890
N -35.272658 34.387611 370.471249
C -35.346020 34.980382 369.292735
N -34.238033 35.671242 369.102706
H -31.916881 33.111350 371.751478
H -34.591197 33.993631 373.003949
H -33.127827 34.959022 372.945224
H -32.473261 36.030319 370.275365
H -36.200490 34.913652 368.622736
H -32.475423 40.435351 372.482421
C -32.293909 40.141082 371.433843
C -31.522963 41.283858 370.803777
O -32.090030 42.265263 370.321552
C -33.619941 39.864125 370.758598
C -33.474274 39.246577 369.341933
O -32.356143 38.765531 368.926251
O -34.540797 39.243103 368.646250
H -31.678541 39.228561 371.463859
H -34.233736 39.171800 371.354379
H -34.196160 40.789642 370.630116
N -30.194052 41.159131 370.875834
C -29.300582 42.245500 370.539477
C -28.906824 42.221481 369.070588
O -28.263967 43.157434 368.592697
H -28.395789 42.197285 371.159032
H -29.815763 40.345939 371.350820
H -29.802976 43.204615 370.720181
N -29.306495 41.192674 368.340896
C -29.175566 41.210162 366.911631
C -30.076888 40.138262 366.384027
O -30.446376 40.174633 365.205830
C -27.774978 40.964550 366.488441
O -30.412967 39.248523 367.175271
H -29.894952 40.461134 368.733745
H -29.529716 42.180179 366.529231
H -27.684757 41.029184 365.392904
H -27.112995 41.726496 366.918755
H -27.427986 39.973814 366.822010
H -28.436796 32.834904 369.283952
C -28.079996 33.673001 368.666226
H -27.131990 34.024652 369.095299
C -29.108802 34.822116 368.608100
C -30.452769 34.476143 368.028836
C -31.156094 35.609962 367.284965
O -31.195690 36.766788 367.774651
O -31.723031 35.315676 366.210018
H -27.875566 33.274366 367.661483
H -29.223704 35.255087 369.614931
H -28.666276 35.636080 368.010074
H -30.375154 33.655090 367.301229
H -31.152530 34.118695 368.804317
H -23.540240 34.654028 364.398618
C -24.354018 35.248946 363.963977
C -24.787615 36.373310 364.943518
C -25.867002 37.281791 364.382351
N -27.127936 36.559457 364.167697
C -28.277343 37.152931 363.890512
N -28.349941 38.463140 363.776377
N -29.348265 36.434210 363.677460
H -23.996071 35.675120 363.016179
H -25.174510 34.555645 363.728110
H -25.127869 35.940372 365.898281
H -23.917258 37.002196 365.181125
H -26.038864 38.105112 365.096867
H -25.534073 37.728202 363.429857
H -27.142088 35.562572 364.351023
H -27.662022 39.070840 364.200753
H -29.242323 38.877118 363.487778
H -29.334282 35.426873 363.523754
H -30.278783 36.866465 363.708475
Ca -32.523712 39.737432 364.083127
O -32.880901 39.681960 366.346880
O -31.706142 37.723130 365.298267
O -33.628764 37.333249 366.759244
O -32.485960 35.696607 363.591878
O -34.203490 37.777780 364.173717
Mn -34.697048 38.879516 366.571379
Mn -32.023071 38.297824 367.096263
Mn -33.096976 36.443000 365.188608
Mn -33.643650 36.476502 362.549824
O -35.183848 42.367905 362.038304
O -30.905614 33.961924 362.601524
O -35.405238 37.182558 361.627025
O -31.851023 41.872469 363.332800
O -36.572098 41.260929 359.737717
O -33.564081 34.832091 361.123754
O -36.379135 32.816777 361.140793
O -33.950865 39.917416 362.009324
O -37.285240 35.509506 361.347201
O -32.708617 42.544010 367.494028
O -34.911280 39.035727 359.421916
H -39.135821 37.384016 368.543180
H -33.362591 48.776349 364.207693
H -36.005070 33.805287 370.867641
H -34.028326 36.250154 368.236590
H -35.962213 32.198132 361.824741
H -35.602781 33.037642 360.593909
H -36.936684 34.565851 361.417112
H -37.755999 35.521921 360.495803
H -33.520162 33.902946 361.500131
H -33.048583 34.869661 360.284415
H -36.110804 36.464111 361.476179
H -35.283239 37.671363 360.780283
H -35.559289 39.794417 359.394618
H -34.759485 38.753081 358.505809
H -34.463092 40.761081 361.911034
H -34.048022 39.440995 361.161518
H -32.247517 42.567053 362.745415
H -31.192899 42.303516 363.902002
H -36.208948 41.660293 360.570084
H -36.509387 41.975231 359.081494
H -32.546205 42.514944 368.459448
H -32.792273 41.605042 367.218875
H -34.375679 42.914895 361.843727
H -35.152367 42.208966 363.020565
H -31.537861 34.638712 362.987495
H -31.500224 33.177609 362.482876
~    
   
6DHE-B    
   
O -90.524476 -10.628088 334.723333
O -86.155171 -13.735483 326.510844
O -87.787663 -9.748145 333.124923
O -89.530177 -14.784456 327.650833
O -86.003325 -11.000767 331.072496
O -83.801868 -10.338022 332.586536
O -85.044240 -11.229694 326.600681
O -88.739853 -18.534125 328.840472
O -87.429432 -12.728250 328.827867
O -86.448826 -10.443875 328.602831
O -84.920030 -8.896516 334.958381
Ca -88.885104 -14.534306 329.841267
O -88.547708 -16.549827 330.898153
O -89.695385 -14.804276 332.164986
O -87.825867 -15.949026 333.212454
O -88.831796 -12.158214 333.424030
O -87.266906 -13.765780 331.643795
Mn -86.769341 -16.428146 331.795599
Mn -89.458557 -16.587388 332.457932
Mn -88.461961 -14.071995 333.274856
Mn -87.751403 -11.632423 332.150044
H -89.448112 -7.840997 337.678443
C -89.756378 -8.865413 337.930531
H -90.389341 -8.812574 338.830482
C -88.540380 -9.759144 338.165552
C -87.586310 -9.739755 336.973750
O -88.063876 -9.645602 335.803131
O -86.353179 -9.755560 337.194674
H -90.381889 -9.236727 337.109462
H -87.973719 -9.447999 339.053104
H -88.859444 -10.802090 338.335936
H -92.859299 -9.138351 321.825207
C -92.391994 -9.965353 322.377896
H -92.804710 -9.979203 323.396510
C -90.838127 -9.791686 322.410539
C -90.120795 -10.918020 323.158002
C -90.028204 -12.178519 322.627054
C -89.649777 -10.728128 324.451587
C -89.465529 -13.227124 323.346659
C -89.102922 -11.737659 325.164215
C -89.011348 -12.999154 324.620236
O -88.441543 -14.020792 325.346822
H -92.670504 -10.907802 321.886289
H -90.467024 -9.742541 321.374467
H -90.589719 -8.828461 322.880551
H -90.396188 -12.372127 321.615920
H -89.726985 -9.734083 324.900936
H -89.390360 -14.219304 322.901489
H -88.740796 -11.580926 326.183506
H -88.308793 -14.914725 324.779336
H -92.446632 -6.813943 331.590198
C -91.528344 -6.959531 332.184885
C -90.442243 -7.634742 331.349015
O -89.280759 -7.607192 331.741018
C -91.827438 -7.838020 333.411230
O -91.824144 -9.195080 333.072353
H -91.160957 -5.972070 332.493317
H -91.060093 -7.627734 334.178201
H -92.801088 -7.524195 333.838434
H -91.264797 -9.696664 333.745478
N -90.819187 -8.268066 330.240384
C -89.918832 -8.868409 329.286686
H -89.888346 -8.253823 328.368596
C -90.378902 -10.302282 328.950198
C -89.876700 -11.291576 329.963826
O -90.342132 -12.447387 329.999329
O -89.012963 -10.860579 330.767062
H -91.804651 -8.234786 329.998724
H -88.926700 -8.875870 329.748116
H -91.473648 -10.374966 328.874594
H -89.989515 -10.615590 327.967651
H -83.589296 -18.359920 326.112721
C -84.644882 -18.685708 326.098950
C -85.088853 -19.054740 324.680357
O -86.053540 -19.806206 324.531256
C -85.541233 -17.607404 326.758628
C -85.179773 -17.363974 328.274319
C -86.211234 -16.540025 329.044120
O -87.103114 -15.974863 328.414835
O -86.149731 -16.450204 330.291069
H -84.712293 -19.618570 326.675768
H -85.456193 -16.658860 326.209941
H -86.591175 -17.923515 326.707885
H -85.079672 -18.332789 328.790496
H -84.197707 -16.869890 328.374170
N -84.361826 -18.649261 323.640725
C -84.810285 -18.919266 322.271108
H -83.951895 -19.231667 321.658745
C -85.466929 -17.676204 321.674584
C -86.575814 -17.163889 322.497487
C -86.593749 -16.276705 323.518424
N -87.855175 -17.635865 322.361634
C -88.625626 -17.045141 323.257237
N -87.879117 -16.222594 323.976526
H -83.564812 -18.036880 323.784694
H -85.515470 -19.755678 322.347806
H -84.710005 -16.883752 321.564089
H -85.807845 -17.903160 320.649956
H -85.802001 -15.659098 323.926162
H -89.686032 -17.229945 323.389457
H -80.555534 -15.837550 335.263156
C -81.083194 -14.891692 335.074570
C -82.263276 -14.870033 336.046594
O -82.783841 -15.909550 336.452128
C -81.564041 -14.807547 333.639979
C -82.823837 -15.561629 333.379134
C -84.036244 -15.142936 332.954147
N -82.925142 -16.925152 333.538333
C -84.142282 -17.315437 333.214402
N -84.839560 -16.252163 332.870919
H -80.372079 -14.079496 335.285532
H -81.768150 -13.760836 333.369605
H -80.766908 -15.140233 332.953676
H -84.398183 -14.155556 332.683007
H -84.513494 -18.334780 333.215490
N -82.597234 -13.677400 336.522763
C -83.746780 -13.526892 337.402739
H -83.689049 -14.317849 338.163065
C -85.015928 -13.619971 336.593842
C -85.138466 -12.495467 335.608866
C -86.216434 -12.722469 334.586803
O -86.978875 -13.691865 334.750536
O -86.298642 -11.953159 333.608812
H -82.134673 -12.846297 336.169724
H -83.665189 -12.555882 337.911379
H -85.012491 -14.577831 336.058954
H -85.888965 -13.632587 337.264447
H -85.373566 -11.541119 336.116440
H -84.205669 -12.325883 335.050149
H -88.039090 -18.157500 340.044648
C -88.550852 -19.008075 339.572348
H -88.768772 -19.743906 340.358181
C -87.702787 -19.642183 338.471664
C -87.355259 -18.692913 337.355287
C -88.010802 -18.385916 336.208822
N -86.231460 -17.895209 337.374272
C -86.206875 -17.147413 336.279186
N -87.270877 -17.436457 335.550115
H -89.507915 -18.644276 339.174972
H -86.771775 -20.052332 338.894379
H -88.236996 -20.497499 338.033334
H -88.934247 -18.769575 335.792115
H -85.428209 -16.434628 336.025813
H -89.026519 -22.416143 332.844403
C -89.146758 -21.329895 332.681055
C -89.925135 -21.173331 331.394725
O -89.344378 -21.028168 330.307206
C -87.809710 -20.671209 332.591866
C -87.915632 -19.168694 332.570805
O -89.056965 -18.622288 332.683740
O -86.852777 -18.542719 332.432842
H -89.728063 -20.944196 333.532101
H -87.154881 -20.955375 333.430076
H -87.294506 -20.969667 331.667944
N -91.263356 -21.241998 331.530862
C -92.183193 -21.424755 330.410667
C -92.622552 -20.112724 329.769944
O -93.274562 -20.132739 328.716521
H -93.069983 -21.973246 330.752483
H -91.621412 -21.414088 332.465143
H -91.692610 -22.008637 329.620502
N -92.243745 -18.989449 330.346519
C -92.408118 -17.680713 329.712547
C -91.407370 -16.782380 330.284608
O -91.023209 -15.790237 329.673201
C -93.746345 -17.135367 329.955657
O -91.023828 -17.086095 331.410310
H -91.636792 -19.005351 331.164690
H -92.227264 -17.803326 328.634163
H -93.877594 -16.176387 329.429723
H -94.517068 -17.820137 329.575860
H -93.925829 -16.980212 331.030994
H -92.871885 -16.204350 338.349861
C -93.277775 -16.032914 337.341181
H -94.251749 -16.538346 337.284156
C -92.320127 -16.545538 336.248389
C -90.993001 -15.891797 336.278197
C -90.283729 -15.803264 334.938588
O -90.322948 -16.765159 334.149702
O -89.632001 -14.760352 334.696912
H -93.446658 -14.950898 337.236291
H -92.227863 -17.640815 336.321694
H -92.796599 -16.371237 335.269271
H -91.061698 -14.856457 336.644364
H -90.299414 -16.397098 336.973925
H -97.883023 -12.511019 334.588467
C -97.037365 -12.346422 333.908102
C -96.653166 -13.657314 333.194869
C -95.556299 -13.502582 332.176913
N -94.297833 -13.096466 332.791792
C -93.126422 -13.108055 332.159803
N -93.065363 -13.501459 330.896782
N -92.012083 -12.730257 332.788816
H -97.332232 -11.575888 333.181317
H -96.214949 -11.934131 334.511501
H -96.366250 -14.424166 333.933530
H -97.534721 -14.055782 332.670824
H -95.413784 -14.471124 331.666343
H -95.846573 -12.762041 331.410755
H -94.294608 -12.884804 333.783748
H -93.803949 -14.046465 330.473768
H -92.178199 -13.398121 330.389006
H -92.034888 -12.081560 333.575141
H -91.115433 -12.806168 332.302149
H -82.198801 -17.513187 333.933982
H -87.509706 -16.916318 334.646665
H -85.511479 -17.882907 338.091368
H -88.136790 -18.368422 321.717462
H -85.386689 -9.248309 335.779563
H -85.676758 -8.562743 334.442299
H -87.813222 -9.726788 334.133916
H -88.361451 -9.028573 332.769552
H -89.916788 -11.231014 334.197222
H -89.841320 -10.172034 335.295479
H -85.974230 -10.646084 330.152400
H -85.219535 -10.711566 331.620232
H -83.278626 -9.568509 332.302068
H -84.214319 -10.026874 333.441865
H -86.813837 -9.548939 328.492539
H -85.867117 -10.638811 327.790030
H -87.253697 -11.760790 328.880877
H -86.964375 -13.015414 328.012231
H -86.159346 -14.557535 327.050223
H -87.018828 -13.784645 326.002788
H -90.211494 -15.475097 327.579810
H -89.199423 -14.554685 326.750609
H -85.149492 -10.854115 325.710660
H -85.321090 -12.184721 326.525410
H -88.690134 -17.913722 329.604235
H -88.943556 -19.403787 329.241143
~    
   
6W1O-A    
   
Mn -34.642238 38.785520 365.635356
Mn -31.956829 38.205679 366.231211
Mn -32.962472 36.380682 364.154191
Mn -33.671617 36.387003 361.576659
Ca -32.472178 39.672973 363.178007
O -32.703231 39.497113 365.506653
O -31.784020 37.718157 364.462724
O -33.673525 37.017345 365.796812
O -32.512264 35.716963 362.643975
O -34.056539 37.639599 363.181764
O -35.397446 37.231370 360.492220
O -33.501727 34.737263 360.345606
H -31.923854 29.694813 360.382171
C -31.621201 29.948972 361.408721
H -30.997345 29.123119 361.784567
C -32.830280 30.175367 362.299379
C -33.726034 31.256188 361.766428
O -33.219644 32.233467 361.167039
O -34.953773 31.106300 361.933515
H -30.982192 30.839680 361.350411
H -33.428017 29.261336 362.411569
H -32.505662 30.480757 363.309285
H -28.582939 44.645292 354.858852
C -29.038536 44.443214 355.838362
H -28.590174 43.528468 356.250623
C -30.600956 44.278047 355.704420
C -31.248308 44.022764 357.025572
C -31.372357 45.048945 357.938191
C -31.628614 42.759606 357.406893
C -31.901347 44.855964 359.142284
C -32.173296 42.537449 358.657046
C -32.314274 43.611471 359.525304
O -32.820513 43.474365 360.811944
H -28.794994 45.275959 356.512312
H -31.010069 45.192920 355.247112
H -30.813746 43.453637 355.007247
H -31.048393 46.052227 357.645014
H -31.519765 41.924351 356.710711
H -32.002365 45.686927 359.840950
H -32.505928 41.548140 358.975110
H -32.945305 44.425629 361.260132
H -29.099532 34.870175 356.914609
C -30.035014 34.390566 357.252215
C -31.086106 35.424770 357.595722
O -32.236599 35.049869 357.755895
C -29.746409 33.509279 358.465374
O -29.540497 34.297066 359.621183
H -30.418427 33.781122 356.421509
H -30.599473 32.823445 358.611181
H -28.859052 32.884931 358.248525
H -30.137503 33.984585 360.359645
N -30.702586 36.696162 357.732520
C -31.623095 37.795146 357.932394
H -31.700741 38.380300 356.997352
C -31.155662 38.679714 359.074603
C -31.581407 38.171444 360.393384
O -32.348708 37.204835 360.434763
O -31.138838 38.725663 361.407626
H -29.724553 36.912984 357.568576
H -32.597336 37.347480 358.152230
H -30.064029 38.817213 359.072038
H -31.573678 39.694225 358.981462
H -37.723066 44.779284 364.985920
C -36.676602 44.940639 365.299779
C -36.221560 46.363590 365.018692
O -35.223768 46.804258 365.597808
C -35.756697 43.909167 364.609428
C -36.212953 42.514317 365.010867
C -35.361034 41.398099 364.538386
O -34.690228 41.574666 363.514191
O -35.393181 40.318952 365.176608
H -36.628113 44.809266 366.389763
H -35.790906 44.032662 363.518206
H -34.719608 44.070546 364.933197
H -36.296599 42.445074 366.107306
H -37.235116 42.322338 364.632163
N -36.982085 47.114044 364.237097
C -36.550676 48.435621 363.822488
H -37.395599 49.138722 363.872608
C -36.000255 48.368662 362.402457
C -34.815657 47.462365 362.272618
C -34.676569 46.251265 361.689088
N -33.584668 47.778293 362.802114
C -32.740165 46.787786 362.567969
N -33.378977 45.849015 361.899052
H -37.776172 46.694371 363.763438
H -35.792288 48.752897 364.549166
H -36.782145 48.007553 361.717585
H -35.745136 49.386442 362.058516
H -35.392533 45.642532 361.148321
H -31.708104 46.755859 362.899582
H -40.720850 35.418432 366.776810
C -40.211689 35.193612 365.829660
C -39.009625 34.338361 366.177492
O -38.428665 34.462585 367.263864
C -39.768942 36.500966 365.125576
C -38.498952 37.090566 365.672652
C -37.278234 37.263543 365.111737
N -38.396977 37.565371 366.962379
C -37.172423 38.001755 367.174515
N -36.474498 37.827946 366.068749
H -40.928800 34.659161 365.189973
H -39.590885 36.303521 364.058955
H -40.588369 37.236539 365.166946
H -36.916228 37.059214 364.109311
H -36.795993 38.456740 368.083497
N -38.696591 33.402822 365.293336
C -37.546159 32.534398 365.504638
H -37.573981 32.181243 366.545080
C -36.294518 33.312209 365.193698
C -36.332470 33.768794 363.784459
C -35.230770 34.706594 363.425963
O -34.455135 35.099810 364.319984
O -35.133771 35.057026 362.238878
H -39.241426 33.312718 364.442862
H -37.647103 31.663402 364.842519
H -36.217559 34.176199 365.862499
H -35.405025 32.688654 365.370922
H -36.253182 32.919117 363.084066
H -37.271493 34.286057 363.534595
H -33.300165 32.012220 370.881867
C -32.781622 32.845365 371.377937
H -32.506701 32.510491 372.387293
C -33.645541 34.090551 371.450362
C -34.078651 34.629400 370.120168
C -33.542493 35.583783 369.322524
N -35.262873 34.249488 369.515451
C -35.394066 34.890919 368.363507
N -34.383971 35.728290 368.231534
H -31.853518 33.035207 370.821846
H -34.542590 33.897390 372.061112
H -33.099609 34.890541 371.972177
H -32.627085 36.156674 369.408916
H -36.252695 34.781867 367.700488
H -32.519980 40.287634 371.605092
C -32.311169 40.035871 370.549990
C -31.514454 41.203947 370.003867
O -32.061094 42.214517 369.564496
C -33.626497 39.781116 369.838186
C -33.449025 39.183745 368.467289
O -32.277433 38.831375 368.102080
O -34.509017 39.062573 367.774840
H -31.699891 39.120905 370.563800
H -34.266696 39.104937 370.425321
H -34.184170 40.721646 369.719136
N -30.187275 41.074113 370.098923
C -29.243786 42.137506 369.763425
C -28.855892 42.143671 368.293090
O -28.137389 43.049558 367.854025
H -28.337752 42.034411 370.373826
H -29.817253 40.214816 370.492288
H -29.705333 43.109631 369.979957
N -29.337346 41.185543 367.514402
C -29.083803 41.206157 366.091726
C -29.929147 40.172067 365.421906
O -30.137936 40.212153 364.218466
C -27.580977 40.948311 365.795739
O -30.438722 39.297979 366.102374
H -29.989358 40.483391 367.859099
H -29.362780 42.190623 365.687769
H -27.400360 41.005274 364.712340
H -26.980190 41.717940 366.291098
H -27.284898 39.956591 366.168476
H -28.398484 32.852548 368.332507
C -28.051080 33.627525 367.632102
H -27.071448 33.979209 367.984766
C -29.050838 34.789315 367.530366
C -30.394515 34.393174 367.042242
C -31.193860 35.503761 366.383098
O -31.200752 36.674446 366.823739
O -31.895170 35.171582 365.425383
H -27.912083 33.141803 366.655144
H -29.116597 35.306032 368.501965
H -28.624243 35.542483 366.845539
H -30.329944 33.587123 366.294200
H -31.021712 33.988504 367.857442
H -23.583716 34.436534 363.556047
C -24.405626 34.988823 363.083199
C -24.777718 36.234253 363.957019
C -25.849983 37.164539 363.357214
N -27.119110 36.459393 363.116886
C -28.290203 37.048549 362.866946
N -28.396341 38.347387 362.818239
N -29.368202 36.331755 362.649137
H -24.082567 35.292873 362.077792
H -25.245218 34.286806 362.973248
H -25.106537 35.901090 364.953830
H -23.878149 36.847290 364.111081
H -26.022763 37.989579 364.067129
H -25.486060 37.601406 362.411618
H -27.110006 35.447108 363.177943
H -27.702779 38.947190 363.247438
H -29.312012 38.773641 362.653407
H -29.330608 35.346000 362.400896
H -30.284191 36.782390 362.584043
O -30.923279 33.685655 361.638073
O -35.233180 42.394431 361.175595
O -31.844891 41.690392 362.349343
O -37.483564 35.542721 360.398959
O -36.489162 32.629843 360.265055
O -32.620403 42.117416 366.410625
O -36.336943 41.190534 358.846820
O -33.874040 39.819051 361.001137
O -34.689598 38.965936 358.583812
O -31.338631 32.632475 364.441953
H -39.128650 37.490866 367.661777
H -34.161984 36.266081 367.319365
H -35.919783 33.558455 369.865665
H -33.396819 48.593992 363.377082
H -35.876827 32.722746 359.515119
H -35.929661 32.104728 360.926667
H -37.994803 35.446137 359.576754
H -37.081190 34.639170 360.529576
H -36.142955 36.564790 360.392683
H -33.582665 33.775167 360.662892
H -33.007874 34.770028 359.489924
H -35.208865 37.633777 359.612372
H -35.339763 39.734811 358.566948
H -36.026734 41.642068 359.679719
H -37.279119 41.008619 359.000583
H -35.141893 42.183593 362.150608
H -34.380893 42.842092 360.948804
H -34.019004 39.408579 360.122382
H -34.431003 40.632639 361.004778
H -32.183051 42.412151 361.749441
H -31.023201 42.003362 362.766311
H -32.511770 42.219249 367.376222
H -32.663823 41.144962 366.242721
H -31.499881 34.451999 361.905735
H -31.633899 32.989304 361.438208
H -31.761631 33.472349 364.718828
H -31.056130 32.821919 363.522610
H -34.332578 38.883737 357.683566
~    
   
6W1O-B    
   
Mn -86.751806 -16.484727 330.818328
Mn -89.461130 -16.718348 331.533745
Mn -88.392820 -14.231591 332.340939
Mn -87.724843 -11.674750 331.285489
Ca -88.913683 -14.595200 328.952065
O -88.527611 -16.607311 330.090986
O -89.703804 -14.965918 331.331931
O -87.560243 -16.230151 332.277726
O -88.801672 -12.364656 332.405617
O -87.224082 -13.861329 330.682813
O -86.045766 -11.131504 330.144439
O -87.661568 -9.605098 332.217080
O -89.449128 -14.982856 326.911474
O -86.012005 -13.944617 325.724312
O -84.083388 -10.395635 331.553283
O -88.791923 -18.438373 327.914491
O -85.070749 -11.325170 325.781046
O -87.424402 -12.775091 327.857489
O -86.443887 -10.124887 327.813566
O -84.904395 -9.023845 333.973893
H -89.475860 -7.895938 336.788034
C -89.782004 -8.929969 337.002362
H -90.415664 -8.911521 337.903113
C -88.566572 -9.834893 337.202617
C -87.631980 -9.772949 336.030727
O -88.114283 -9.596929 334.888675
O -86.410328 -9.861745 336.250349
H -90.412444 -9.265817 336.169394
H -88.007594 -9.559750 338.107166
H -88.891407 -10.882445 337.322149
H -92.792974 -9.225056 320.910597
C -92.328742 -10.049110 321.471491
H -92.797043 -10.096726 322.464964
C -90.794254 -9.838004 321.593826
C -90.103866 -10.980271 322.363018
C -90.036729 -12.261755 321.818969
C -89.632180 -10.812059 323.650736
C -89.470999 -13.323537 322.510639
C -89.044904 -11.885218 324.363103
C -88.984160 -13.136054 323.767946
O -88.431308 -14.189825 324.422828
H -92.556576 -10.987448 320.946907
H -90.357239 -9.759395 320.585789
H -90.589321 -8.885153 322.104058
H -90.418013 -12.435554 320.809148
H -89.680705 -9.829612 324.126837
H -89.422719 -14.307644 322.044025
H -88.653163 -11.745671 325.371616
H -88.370332 -15.065995 323.834114
H -92.405973 -6.848431 330.593716
C -91.455404 -6.939708 331.146018
C -90.414260 -7.701871 330.325148
O -89.230028 -7.702505 330.695544
C -91.686917 -7.693361 332.457661
O -91.902604 -9.049866 332.176194
H -91.069682 -5.929355 331.339261
H -90.799797 -7.555700 333.101105
H -92.548937 -7.240640 332.986321
H -91.393625 -9.606966 332.825500
N -90.829641 -8.402567 329.268530
C -89.896001 -8.979422 328.322092
H -89.845022 -8.344476 327.419087
C -90.312914 -10.392414 327.959642
C -89.888685 -11.410178 328.992204
O -89.098907 -11.068235 329.889652
O -90.368246 -12.557498 328.914024
H -91.804059 -8.320203 328.995567
H -88.918770 -8.975618 328.816039
H -91.396900 -10.481783 327.796929
H -89.845658 -10.705651 327.012183
H -83.625248 -18.467957 325.177415
C -84.661231 -18.852667 325.174625
C -85.117703 -19.207625 323.775701
O -86.138912 -19.871868 323.626875
C -85.601009 -17.838085 325.843573
C -85.155276 -17.551733 327.301313
C -86.099582 -16.683507 328.108623
O -86.941480 -15.972526 327.540409
O -86.009317 -16.704759 329.337585
H -84.662635 -19.791738 325.747912
H -85.616443 -16.899389 325.272595
H -86.626734 -18.229928 325.850679
H -85.026453 -18.498618 327.849665
H -84.162947 -17.065121 327.316390
N -84.333425 -18.868083 322.759884
C -84.790985 -19.032493 321.384443
H -83.956261 -19.375357 320.755679
C -85.338590 -17.699235 320.859671
C -86.532492 -17.223523 321.607697
C -86.654140 -16.325842 322.611315
N -87.782049 -17.778360 321.428803
C -88.632054 -17.205817 322.262475
N -87.968959 -16.340106 323.007666
H -83.519188 -18.285808 322.930344
H -85.560793 -19.813413 321.407502
H -84.554426 -16.930131 320.924913
H -85.569841 -17.801422 319.784819
H -85.920274 -15.661647 323.053610
H -89.686373 -17.447145 322.343000
H -80.522526 -15.966707 334.259593
C -81.065453 -15.026474 334.089443
C -82.254372 -15.027409 335.048032
O -82.846003 -16.066060 335.338056
C -81.583900 -14.940242 332.648199
C -82.827990 -15.744306 332.393720
C -84.076287 -15.374993 332.008377
N -82.856019 -17.117242 332.502025
C -84.065023 -17.558167 332.209965
N -84.829337 -16.519747 331.916040
H -80.366512 -14.201518 334.288824
H -81.832195 -13.896616 332.406366
H -80.787273 -15.233202 331.944519
H -84.489137 -14.398778 331.772158
H -84.383325 -18.594605 332.188128
N -82.561838 -13.860727 335.577665
C -83.700668 -13.680223 336.452927
H -83.677935 -14.474486 337.212805
C -85.003409 -13.728388 335.659900
C -85.098442 -12.664271 334.661362
C -86.191257 -12.882990 333.658064
O -86.890530 -13.905102 333.763368
O -86.328487 -12.061064 332.730145
H -82.021660 -13.043216 335.314353
H -83.586017 -12.715707 336.966893
H -85.053781 -14.706478 335.166775
H -85.850997 -13.684995 336.361573
H -85.288939 -11.677894 335.124052
H -84.170194 -12.549352 334.077492
H -87.993591 -18.296724 339.122311
C -88.529221 -19.134558 338.652678
H -88.762815 -19.859726 339.444387
C -87.714353 -19.787169 337.555978
C -87.353588 -18.843708 336.437563
C -87.943784 -18.607835 335.237256
N -86.269813 -17.989752 336.500514
C -86.209076 -17.278077 335.383002
N -87.205668 -17.636328 334.596597
H -89.479437 -18.743318 338.264510
H -86.789043 -20.222920 337.966894
H -88.272354 -20.626362 337.116016
H -88.829153 -19.035879 334.783280
H -85.437686 -16.550730 335.148136
H -89.012709 -22.533750 331.961513
C -89.167503 -21.452935 331.792304
C -89.939051 -21.335787 330.495636
O -89.351860 -21.301046 329.413889
C -87.837461 -20.750115 331.750811
C -87.968063 -19.289867 331.619467
O -89.100987 -18.755372 331.767512
O -86.917201 -18.670807 331.352758
H -89.774949 -21.089202 332.635586
H -87.250872 -20.970166 332.657484
H -87.241474 -21.109938 330.900803
N -91.273288 -21.293259 330.627700
C -92.190789 -21.514533 329.518156
C -92.592007 -20.224778 328.815115
O -93.131369 -20.275066 327.695237
H -93.092253 -22.025377 329.881270
H -91.641320 -21.408299 331.567293
H -91.710551 -22.145097 328.758686
N -92.324498 -19.086415 329.438823
C -92.402824 -17.784596 328.795660
C -91.355063 -16.901231 329.398878
O -90.881140 -15.978066 328.732085
C -93.775156 -17.181959 328.971234
O -90.986825 -17.096662 330.574871
H -91.765973 -19.122100 330.292516
H -92.173084 -17.910689 327.728509
H -93.851797 -16.230961 328.424580
H -94.526902 -17.868374 328.560247
H -93.995115 -17.010191 330.034537
H -92.971723 -16.328863 337.501114
C -93.359529 -16.127258 336.490405
H -94.303717 -16.680147 336.383459
C -92.359455 -16.523096 335.410266
C -91.074892 -15.801000 335.492727
C -90.287213 -15.783141 334.172746
O -90.390203 -16.725411 333.359229
O -89.534014 -14.806583 333.980433
H -93.587929 -15.051813 336.444273
H -92.201578 -17.614062 335.430761
H -92.821843 -16.332368 334.426658
H -91.200495 -14.745544 335.785402
H -90.401920 -16.229584 336.256607
H -97.799385 -12.614962 333.762188
C -97.016668 -12.474684 333.004398
C -96.609089 -13.790109 332.382692
C -95.626423 -13.608087 331.296327
N -94.364464 -13.110181 331.837172
C -93.200923 -13.250205 331.234438
N -93.133253 -13.840072 330.053199
N -92.111724 -12.782736 331.820368
H -97.412041 -11.781807 332.246465
H -96.189434 -11.959221 333.518458
H -96.206100 -14.479253 333.142675
H -97.498931 -14.285716 331.963629
H -95.425591 -14.574514 330.807699
H -96.015806 -12.913574 330.528279
H -94.404339 -12.547962 332.680895
H -93.971235 -13.965275 329.501846
H -92.250988 -13.788469 329.535514
H -92.133483 -12.332732 332.730488
H -91.193915 -12.876911 331.380278
H -82.097400 -17.678894 332.874403
H -87.389165 -17.146369 333.653613
H -85.596863 -17.926168 337.258720
H -87.994900 -18.528125 320.778188
H -83.576146 -9.631277 331.228395
H -88.264431 -8.929276 331.823007
H -87.766298 -9.595596 333.224554
H -85.383816 -9.373417 334.790112
H -85.637807 -8.582724 333.505361
H -84.419344 -10.090296 332.450831
H -85.279771 -10.796735 330.726630
H -86.160742 -10.517481 329.376975
H -85.870903 -10.471408 327.064280
H -87.184510 -11.853976 328.079100
H -86.823645 -13.051072 327.130155
H -84.100232 -11.280418 325.770243
H -85.290578 -12.293062 325.761730
H -86.830637 -13.958104 325.157220
H -86.154925 -14.728486 326.318352
H -90.044125 -15.749164 326.826122
H -89.107502 -14.744568 326.015119
H -88.667913 -17.900175 328.729810
H -88.925883 -19.351181 328.237258
O -90.595932 -10.631935 333.752887
O -90.040101 -12.699485 335.824933
H -90.318925 -11.944352 335.267131
H -89.619041 -13.312021 335.186408
H -90.006045 -11.197255 333.182182
H -89.891492 -10.137085 334.278765
H -86.841796 -9.294338 327.505237
~    
   
1F XFEL models  
   
6JLK-A    
   
Mn 24.966677 -35.341390 -60.963781
Mn 27.309104 -35.051480 -62.249688
Mn 27.322096 -33.265492 -60.148241
Mn 27.526051 -33.103455 -57.408790
Ca 27.759269 -36.527648 -59.217223
O 26.452465 -36.370409 -61.381784
O 28.434472 -34.543408 -60.904969
O 25.950810 -33.788751 -61.583152
O 28.712376 -32.591581 -59.038031
O 26.344838 -34.410659 -58.728082
O 26.320682 -33.581335 -55.790498
O 28.404823 -31.438447 -56.218010
O 27.134096 -36.846340 -56.733241
O 28.443339 -38.839588 -58.729216
H 30.236983 -26.765845 -57.124939
C 30.161738 -27.093100 -58.171509
H 30.704675 -26.363193 -58.789393
C 28.701172 -27.186375 -58.624648
C 27.896058 -28.173193 -57.775072
O 28.463332 -29.213102 -57.390697
O 26.709481 -27.913501 -57.480353
H 33.703377 -42.055248 -52.790423
C 32.930322 -41.839979 -53.542025
H 33.292727 -41.019346 -54.178027
C 31.596339 -41.470214 -52.876188
C 30.532599 -41.186802 -53.902344
C 30.062646 -42.203879 -54.743610
C 30.012825 -39.905252 -54.063223
C 29.104916 -41.949408 -55.719753
C 29.047086 -39.642788 -55.042355
C 28.594126 -40.662870 -55.867616
O 27.630366 -40.391423 -56.836729
H 33.665941 -32.336709 -54.696400
C 32.735279 -31.747000 -54.701755
C 31.506557 -32.651949 -54.628302
O 30.403683 -32.181099 -54.352122
C 32.684831 -30.872642 -55.967109
O 32.566760 -31.654545 -57.149691
N 31.697618 -33.951226 -54.860673
C 30.597946 -34.912077 -54.739243
H 30.744920 -35.510116 -53.823907
C 30.541106 -35.832809 -55.965052
C 29.660000 -35.265987 -57.065544
O 29.748415 -35.707628 -58.226337
O 28.873449 -34.348733 -56.756297
H 21.545873 -41.044323 -59.052898
C 22.377599 -41.296574 -59.732929
C 22.771685 -42.771227 -59.614504
O 23.506000 -43.287527 -60.459016
C 23.572079 -40.371295 -59.484363
C 23.214223 -38.931066 -59.874831
C 24.337626 -37.927782 -59.683164
O 25.346734 -38.281502 -59.058179
O 24.203258 -36.780058 -60.161047
N 22.257019 -43.457942 -58.596161
C 22.659884 -44.835811 -58.358544
H 21.786680 -45.434520 -58.063444
C 23.726246 -44.894358 -57.258954
C 24.928190 -44.056088 -57.520552
C 25.309083 -42.848502 -57.011978
N 25.916299 -44.406913 -58.418579
C 26.854948 -43.477495 -58.437174
N 26.508985 -42.518622 -57.593557
H 19.217283 -31.469689 -59.877103
C 20.028564 -31.312109 -59.153278
C 21.127915 -30.539084 -59.886071
O 21.390046 -30.778431 -61.067361
C 20.595206 -32.655239 -58.654487
C 21.548797 -33.308001 -59.612116
C 22.871129 -33.580264 -59.505771
N 21.163282 -33.760176 -60.857242
C 22.208453 -34.278453 -61.476552
N 23.255794 -34.188451 -60.676689
N 21.772092 -29.619516 -59.167879
C 22.838261 -28.792838 -59.745591
H 22.492599 -28.399057 -60.711513
C 24.099634 -29.644636 -59.928399
C 24.646500 -30.146371 -58.608002
C 25.594325 -31.334747 -58.730664
O 25.922681 -31.748086 -59.865244
O 26.005396 -31.859182 -57.670399
H 25.086893 -28.704334 -66.238448
C 25.318085 -29.540421 -66.913411
H 25.266263 -29.162237 -67.942933
C 24.343675 -30.706215 -66.727291
C 24.355593 -31.273875 -65.336373
C 25.133618 -32.227829 -64.766694
N 23.506286 -30.830029 -64.343075
C 23.752527 -31.494812 -63.228189
N 24.740920 -32.341931 -63.453169
H 24.773577 -36.972501 -67.246399
C 25.343260 -36.732525 -66.333218
C 26.265842 -37.922658 -66.080900
O 25.835930 -38.922395 -65.507102
C 24.355178 -36.514194 -65.178445
C 25.012511 -35.930592 -63.947889
O 26.234162 -35.677738 -63.978601
O 24.297530 -35.711558 -62.949936
N 27.520002 -37.831970 -66.521902
C 28.376777 -39.023640 -66.560630
C 29.286183 -39.166651 -65.339305
O 30.030537 -40.138776 -65.227683
H 29.003334 -39.000716 -67.461535
N 29.212167 -38.201504 -64.430496
C 29.825458 -38.313145 -63.107305
C 29.206313 -37.253768 -62.213673
O 29.297598 -37.320004 -60.980738
C 31.334265 -38.151809 -63.170003
O 28.589291 -36.317648 -62.746281
O 25.597994 -38.935082 -56.483265
O 26.619537 -38.916191 -61.891568
O 30.516642 -30.801244 -58.872403
O 24.560471 -31.789602 -54.912209
O 27.304501 -35.540976 -54.187614
O 25.726144 -37.531097 -53.772476
H 30.496884 -29.899412 -65.629429
C 30.944888 -30.826399 -65.240198
H 31.587363 -31.238348 -66.031151
C 29.888072 -31.832771 -64.808814
C 28.990594 -31.315179 -63.718405
C 28.480583 -32.401689 -62.802825
O 28.396597 -33.574962 -63.247137
O 28.175332 -32.078394 -61.627403
H 36.533861 -32.449689 -62.730122
C 35.831904 -32.951340 -62.050045
C 35.048986 -34.050122 -62.763674
C 34.193413 -34.799332 -61.747676
N 33.169774 -33.961017 -61.131737
C 32.050099 -34.429715 -60.584372
N 31.793022 -35.747125 -60.569074
N 31.168501 -33.573998 -60.068306
O 29.188541 -29.697772 -61.173161
O 25.843732 -29.132251 -55.151259
H 30.683804 -28.053446 -58.260777
H 28.647754 -27.554510 -59.663796
H 28.204012 -26.208306 -58.590752
H 32.825136 -42.730908 -54.176586
H 31.275879 -42.296628 -52.220498
H 31.729332 -40.591105 -52.228082
H 30.450001 -43.218742 -54.631693
H 30.355098 -39.097013 -53.413417
H 28.756808 -42.759036 -56.359033
H 28.628495 -38.641686 -55.163788
H 27.183062 -41.369346 -57.225098
H 32.732230 -31.098480 -53.814902
H 31.835412 -30.175059 -55.873920
H 33.606026 -30.263656 -56.002271
H 31.848085 -31.281627 -57.717153
H 32.636986 -34.288098 -55.043622
H 29.683833 -34.322467 -54.636636
H 31.531690 -36.043384 -56.389195
H 30.101896 -36.809554 -55.706604
H 22.011065 -41.165702 -60.762373
H 23.870606 -40.413273 -58.427245
H 24.430485 -40.708962 -60.080449
H 22.902898 -38.884347 -60.931309
H 22.343083 -38.568791 -59.299748
H 21.644841 -42.997103 -57.931074
H 23.037814 -45.218559 -59.314375
H 24.019108 -45.945778 -57.096956
H 23.286653 -44.558181 -56.307913
H 24.837996 -42.221611 -56.263898
H 25.888364 -45.228838 -59.015246
H 27.741748 -43.496419 -59.060941
H 19.609148 -30.749093 -58.307744
H 21.144351 -32.499320 -57.715242
H 19.767254 -33.340936 -58.413304
H 23.560442 -33.435573 -58.681298
H 22.208450 -34.749382 -62.453063
H 21.442992 -29.409455 -58.231375
H 23.016487 -27.947182 -59.068974
H 24.864984 -29.052901 -60.452182
H 23.850658 -30.491335 -60.576181
H 23.848187 -30.455025 -57.915047
H 25.224902 -29.361307 -58.087466
H 26.352605 -29.853629 -66.719434
H 24.591239 -31.516001 -67.428727
H 23.318508 -30.391633 -66.978729
H 25.936934 -32.826757 -65.178288
H 22.776682 -30.130682 -64.450510
H 23.202965 -31.358248 -62.297828
H 25.914351 -35.815653 -66.539754
H 23.905801 -37.477190 -64.893440
H 23.531010 -35.849928 -65.477684
H 27.791247 -37.023298 -67.073007
H 27.739102 -39.915817 -66.595422
H 28.528649 -37.455344 -64.548586
H 29.570610 -39.291222 -62.671841
H 31.605727 -37.160939 -63.560814
H 31.745714 -38.920700 -63.834839
H 31.772065 -38.290379 -62.171655
H 26.383532 -39.561348 -56.518669
H 25.331364 -38.821976 -57.433528
H 28.448984 -39.336132 -59.565936
H 26.371804 -39.216105 -62.785634
H 26.422932 -37.951699 -61.874976
H 30.058141 -30.067297 -58.384825
H 29.788900 -31.496252 -58.871991
H 24.347115 -31.788690 -53.962587
H 24.973780 -30.890582 -55.070964
H 28.375364 -30.495873 -56.634608
H 25.708403 -32.861170 -55.412424
H 26.705603 -34.160555 -55.074006
H 26.649586 -36.249464 -53.893835
H 25.531338 -38.023835 -54.605474
H 24.902283 -37.544681 -53.257077
H 27.264285 -36.325387 -55.915019
H 26.495362 -37.596336 -56.539652
H 31.589146 -30.541594 -64.395158
H 30.393748 -32.744804 -64.455933
H 29.300240 -32.159472 -65.681620
H 28.100420 -30.797145 -64.117237
H 29.487464 -30.565566 -63.081024
H 35.183276 -32.156597 -61.648925
H 36.419261 -33.361607 -61.215537
H 35.736650 -34.775893 -63.220596
H 34.418771 -33.641398 -63.567683
H 34.849147 -35.234581 -60.971672
H 33.678836 -35.629529 -62.255425
H 32.519431 -36.414716 -60.785466
H 30.909446 -36.103281 -60.204592
H 31.317632 -32.570125 -60.114209
H 30.300710 -33.882887 -59.626879
H 26.683014 -29.220188 -54.667510
H 26.124286 -28.708133 -56.013436
H 20.245402 -33.616689 -61.266266
H 29.190455 -31.599097 -55.635694
H 28.123002 -39.461173 -58.015636
H 33.420038 -32.998353 -60.925084
H 28.593358 -30.474937 -61.168270
H 29.831560 -29.921578 -60.465932
H 25.208028 -32.937863 -62.696826
H 27.965120 -35.446220 -53.482043
~    
   
6JLK-B    
   
H -10.555435 15.865930 -16.525891
C -10.825008 16.931055 -16.558498
H -11.702434 17.030917 -17.213530
C -9.661490 17.775788 -17.077771
C -8.419660 17.611939 -16.213480
O -8.571088 17.628770 -14.975759
O -7.308109 17.434521 -16.745453
H -11.125959 17.234166 -15.547626
H -9.939508 18.843753 -17.075824
H -9.396564 17.509640 -18.109307
H -8.200056 17.334021 -0.476900
C -7.879949 18.102768 -1.194126
H -8.646542 18.179805 -1.978764
C -6.503738 17.749170 -1.798695
C -6.003874 18.779221 -2.784131
C -5.682471 20.065928 -2.361755
C -5.876376 18.480392 -4.147065
C -5.239589 21.028758 -3.253340
C -5.432473 19.452237 -5.063643
C -5.119103 20.722895 -4.599292
O -4.695293 21.696656 -5.470907
H -7.846991 19.064179 -0.662631
H -6.561118 16.767844 -2.293739
H -5.773020 17.638462 -0.980550
H -5.768290 20.322282 -1.303128
H -6.113646 17.475104 -4.502025
H -4.989972 22.025278 -2.893342
H -5.320897 19.222827 -6.123765
H -4.211525 22.532716 -4.901147
H -11.287094 15.103643 -9.668229
C -10.600185 15.096192 -10.530136
C -9.240633 15.682976 -10.150181
O -8.274754 15.534255 -10.897416
C -11.201369 15.911099 -11.684812
O -11.133970 17.300147 -11.417864
H -10.450940 14.052883 -10.840645
H -12.250854 15.598273 -11.830715
H -10.655019 15.662713 -12.610269
H -10.670721 17.793933 -12.149268
N -9.171813 16.352510 -8.999652
C -7.900269 16.845948 -8.472920
H -7.594097 16.222935 -7.615749
C -8.026427 18.312329 -8.035298
C -7.868050 19.279475 -9.192426
O -8.201861 20.470404 -9.034365
O -7.415688 18.841432 -10.269818
H -7.167379 16.728832 -9.276287
H -7.237063 18.579550 -7.314930
H -8.981650 18.522516 -7.535128
H -9.996187 16.393073 -8.409334
H 0.106764 25.416120 -7.669855
C -0.834019 25.906151 -7.366021
C -0.809033 26.304362 -5.886735
O -1.661191 27.075588 -5.426915
C -2.032815 25.016797 -7.674846
C -2.187474 24.868223 -9.187233
C -3.405414 24.093874 -9.598028
O -4.200449 23.595074 -8.817845
O -3.720063 24.082652 -10.805640
H -0.912876 26.848025 -7.929788
H -2.939736 25.479592 -7.262749
H -1.915302 24.032788 -7.197689
H -1.299028 24.399648 -9.645286
H -2.280523 25.857815 -9.663056
N 0.187986 25.822868 -5.155104
C 0.261438 26.096252 -3.726799
H 1.303951 26.291184 -3.438606
C -0.291589 24.909159 -2.936558
C -1.659546 24.491378 -3.364430
C -2.076031 23.468604 -4.148834
N -2.797283 25.163802 -2.973217
C -3.856544 24.572987 -3.497598
N -3.445128 23.542614 -4.216417
H -0.324088 27.007812 -3.555163
H -0.278873 25.147239 -1.859852
H 0.377201 24.044233 -3.060954
H -1.512995 22.683717 -4.640074
H -4.881928 24.902211 -3.370819
H 0.879566 25.213171 -5.578753
H -0.510082 22.908661 -17.294843
C -1.028180 22.010140 -16.931708
C -2.466519 22.107196 -17.429413
O -3.052661 23.191492 -17.456897
C -0.999959 21.949326 -15.391686
C -2.021803 22.816931 -14.723135
C -3.089371 22.502333 -13.948367
N -2.012666 24.193021 -14.820307
C -3.025462 24.689638 -14.128957
N -3.694538 23.683349 -13.590832
H -0.496445 21.140627 -17.343422
H 0.010580 22.200514 -15.031674
H -1.192761 20.919530 -15.058451
H -3.442830 21.544164 -13.584354
H -3.254915 25.740217 -13.986717
N -3.018386 20.958797 -17.823149
C -4.402212 20.853987 -18.277866
H -4.588571 21.642560 -19.021084
C -5.352928 21.000496 -17.091603
C -5.163645 19.886441 -16.051893
C -5.797169 20.202791 -14.703920
O -6.423649 21.281862 -14.547486
O -5.649457 19.365690 -13.791127
H -4.522046 19.882697 -18.775597
H -6.392116 20.994708 -17.451864
H -5.182113 21.975069 -16.622161
H -4.100655 19.677347 -15.857189
H -5.617938 18.941375 -16.393745
H -2.442989 20.123170 -17.830592
H -8.788213 25.991816 -19.461400
C -9.073814 26.842580 -18.826304
H -9.506021 27.613145 -19.478235
C -7.878939 27.406652 -18.059678
C -7.233782 26.418014 -17.145020
C -7.487330 26.099511 -15.851692
N -6.198606 25.602292 -17.545516
C -5.841246 24.822753 -16.537285
N -6.609073 25.103886 -15.498592
H -9.859982 26.501201 -18.139512
H -8.198240 28.270314 -17.458353
H -7.124213 27.794178 -18.762565
H -8.214411 26.490362 -15.150020
H -5.032692 24.094274 -16.575882
H -6.549628 24.589085 -14.568192
H -6.794057 30.263028 -12.463944
C -7.050571 29.226674 -12.187004
C -7.464536 29.272595 -10.714769
O -6.624140 29.237550 -9.823175
C -5.833515 28.337383 -12.411193
C -6.164259 26.856373 -12.358700
O -7.352392 26.491812 -12.255194
O -5.222731 26.055192 -12.444365
H -7.888032 28.919423 -12.830978
H -5.086345 28.530631 -11.626941
H -5.353591 28.543910 -13.379576
N -8.766359 29.391622 -10.473196
C -9.273699 29.650347 -9.132015
C -9.590388 28.365964 -8.368378
O -9.964767 28.411180 -7.200067
H -10.181233 30.265000 -9.184385
H -8.511275 30.188085 -8.553539
H -9.401436 29.504141 -11.257517
N -9.446745 27.227774 -9.040774
C -9.487149 25.919268 -8.387620
C -8.841351 24.884696 -9.297992
O -8.292354 23.893027 -8.816522
C -10.919618 25.508845 -8.039610
O -8.859411 25.029363 -10.529944
H -8.879456 25.960635 -7.472108
H -11.523868 25.384707 -8.949670
H -10.917960 24.576093 -7.455983
H -11.368045 26.292764 -7.417268
H -9.056711 27.257896 -9.981072
Ca -6.652442 22.255176 -9.379341
O -6.274378 24.443060 -10.681329
O -8.210624 22.670821 -11.488091
O -6.419474 23.728086 -13.181034
O -8.346454 20.290067 -12.614756
O -5.726307 21.351256 -11.706101
Mn -5.016430 23.959525 -11.992203
Mn -7.635174 24.420704 -11.798956
Mn -7.286841 21.909307 -12.808769
Mn -6.614873 19.356804 -12.001982
O -10.024228 18.958521 -13.300761
H -9.243057 19.569965 -13.188727
H -9.767853 18.418034 -14.095257
O -2.911844 21.365958 -7.274683
H -3.115478 22.179537 -7.788414
H -3.551800 21.422800 -6.498269
O -5.769534 25.853335 -8.594526
H -5.528589 25.075094 -8.061853
H -5.935653 25.470259 -9.481119
O -7.336822 17.483139 -12.804472
H -7.785912 17.514195 -13.744624
O -6.547670 22.835113 -7.024794
H -5.957860 22.421721 -6.333627
H -7.303784 23.273513 -6.605375
O -5.337550 16.287459 -15.272345
H -6.061814 16.765354 -15.789239
H -5.829999 15.623618 -14.759802
O -4.835183 18.452742 -11.491098
H -4.345345 18.000397 -12.274709
H -4.744131 17.886979 -10.672204
O -2.286648 18.510025 -7.684166
H -1.341789 18.326337 -7.815568
H -2.356736 19.489737 -7.576544
O -3.500139 17.368835 -13.493179
H -2.967554 16.578566 -13.297774
H -4.192020 17.050497 -14.160093
O -5.274137 20.264752 -8.565867
H -5.098947 19.387950 -8.963659
H -4.405824 20.547229 -8.176132
O -4.368581 17.399745 -9.147818
H -4.640196 16.561779 -8.738146
H -3.543155 17.702550 -8.666932
H -13.074498 24.375575 -16.110550
C -13.144964 24.396356 -15.012551
H -13.859672 25.185917 -14.742631
C -11.780924 24.638992 -14.359788
C -10.763071 23.564193 -14.715469
C -9.541702 23.528257 -13.807145
O -9.273000 24.518632 -13.086044
O -8.840602 22.492331 -13.831409
H -13.572342 23.433458 -14.694887
H -11.899107 24.671480 -13.265930
H -11.396420 25.631051 -14.641511
H -10.394821 23.676752 -15.749203
H -11.208290 22.557692 -14.676339
H -16.802377 21.475093 -10.810236
C -15.760458 21.286018 -10.518393
C -15.152331 22.506424 -9.849505
C -13.777513 22.204142 -9.287044
N -12.878930 21.649378 -10.299648
C -11.559019 21.592182 -10.161149
N -10.991538 22.072215 -9.062775
N -10.804647 21.074961 -11.122008
H -15.240412 20.994653 -11.444579
H -15.761102 20.414097 -9.847444
H -15.784257 22.840643 -9.014254
H -15.093224 23.348505 -10.557295
H -13.865422 21.493507 -8.446502
H -13.345203 23.138846 -8.893578
H -13.284134 21.315476 -11.167415
H -9.991016 21.948678 -8.919421
H -11.499721 22.660101 -8.416768
H -11.162511 20.418496 -11.817522
H -9.784131 21.121268 -11.077808
H -1.382952 24.726958 -15.411142
H -5.756810 25.602203 -18.460822
H -2.802936 26.027653 -2.438670
H -7.827403 16.890429 -12.179151
~    
   
7CJJ-A    
   
Mn 25.408194 -36.412761 -61.294394
Mn 27.719120 -36.143817 -62.591956
Mn 27.737742 -34.380433 -60.512355
Mn 27.908076 -34.228998 -57.661979
Ca 28.219659 -37.758783 -59.603524
O 26.829171 -37.494832 -61.745063
O 28.792585 -35.715164 -61.159794
O 26.379522 -34.882630 -61.998075
O 29.029006 -33.670291 -59.265695
O 26.900435 -35.562517 -59.120306
O 28.950854 -32.517261 -56.670468
O 26.809270 -34.889674 -56.018257
H 30.766843 -27.842704 -57.543041
C 30.705980 -28.190207 -58.583784
H 31.249593 -27.466041 -59.208215
C 29.251050 -28.297915 -59.043561
C 28.440240 -29.236784 -58.168387
O 28.999398 -30.257830 -57.719657
O 27.250192 -28.947199 -57.916534
H 31.232715 -29.149066 -58.652398
H 29.203741 -28.693077 -60.072905
H 28.756722 -27.317811 -59.054956
H 34.279934 -43.175946 -53.038654
C 33.502931 -42.965262 -53.787224
H 33.851849 -42.133821 -54.416918
C 32.163976 -42.621102 -53.111634
C 31.065310 -42.342938 -54.110618
C 30.491719 -43.372832 -54.850028
C 30.607158 -41.043769 -54.322065
C 29.486960 -43.120515 -55.771840
C 29.602364 -40.779452 -55.238876
C 29.041756 -41.821327 -55.956266
O 28.044938 -41.556995 -56.860061
H 33.406363 -43.851892 -54.429852
H 32.293432 -41.745580 -52.457356
H 31.865222 -43.456178 -52.457376
H 30.829064 -44.400574 -54.696530
H 31.043574 -40.224427 -53.745565
H 29.041064 -43.939436 -56.333809
H 29.230232 -39.765570 -55.398431
H 27.712477 -42.484339 -57.363257
H 34.124166 -33.431815 -55.018933
C 33.185367 -32.854486 -54.990596
C 31.968053 -33.765888 -54.940182
O 30.863590 -33.272137 -54.680103
C 33.107868 -31.935247 -56.214453
O 33.001581 -32.667077 -57.423888
H 33.184111 -32.243454 -54.077459
H 34.015782 -31.305487 -56.231676
H 32.246033 -31.259817 -56.087462
H 32.256487 -32.306243 -57.960422
N 32.138065 -35.067482 -55.183277
C 31.081558 -36.042626 -54.963578
H 31.304445 -36.626815 -54.054368
C 30.951719 -36.996498 -56.178126
C 30.110618 -36.382797 -57.296518
O 30.148669 -36.806350 -58.474584
O 29.416100 -35.408257 -56.975515
H 30.164690 -35.466896 -54.815210
H 30.447386 -37.931611 -55.888439
H 31.928549 -37.288537 -56.587042
H 33.085864 -35.405323 -55.321617
H 22.032005 -42.133381 -59.333111
C 22.860537 -42.422179 -60.003108
C 23.266043 -43.874444 -59.820808
O 23.977694 -44.401778 -60.676636
C 24.068346 -41.507873 -59.789539
C 23.773362 -40.069309 -60.234640
C 24.932130 -39.134103 -60.021155
O 25.906841 -39.581385 -59.399462
O 24.874705 -37.968069 -60.477893
H 22.497011 -42.338597 -61.037777
H 24.920300 -41.890207 -60.366704
H 24.359523 -41.523069 -58.729614
H 22.894349 -39.656949 -59.707019
H 23.514123 -40.043855 -61.305785
N 22.820346 -44.548657 -58.749858
C 23.193659 -45.934993 -58.533597
H 22.314193 -46.514547 -58.218399
C 24.289827 -46.023179 -57.467559
C 25.485754 -45.183738 -57.769040
C 25.923452 -44.026049 -57.220845
N 26.381255 -45.497664 -58.768455
C 27.329536 -44.577789 -58.811374
N 27.073012 -43.673585 -57.882570
H 23.534070 -46.321771 -59.502336
H 24.581521 -47.078467 -57.330413
H 23.885942 -45.694222 -56.498525
H 25.521699 -43.441387 -56.401430
H 28.157558 -44.567388 -59.511277
H 22.193672 -44.093746 -58.094039
H 19.607402 -32.545318 -60.101838
C 20.454770 -32.401064 -59.417440
C 21.517802 -31.654725 -60.208203
O 21.664468 -31.850057 -61.419990
C 20.999498 -33.746151 -58.932844
C 21.953576 -34.396979 -59.887254
C 23.295818 -34.581367 -59.821784
N 21.543938 -34.971408 -61.074212
C 22.594116 -35.477153 -61.701397
N 23.669294 -35.256275 -60.962301
H 20.082768 -31.819823 -58.561418
H 20.168541 -34.430378 -58.699698
H 21.546750 -33.606862 -57.989142
H 24.004352 -34.345215 -59.037598
H 22.581015 -36.020074 -62.640482
N 22.236762 -30.779536 -59.504564
C 23.302242 -29.963263 -60.076299
H 22.961707 -29.576298 -61.046863
C 24.572189 -30.793721 -60.243171
C 25.046817 -31.353204 -58.931456
C 26.100173 -32.418096 -59.070811
O 26.336280 -32.923281 -60.193530
O 26.692892 -32.759260 -58.034801
H 23.468406 -29.108738 -59.406711
H 25.357680 -30.173242 -60.699563
H 24.362286 -31.611608 -60.942850
H 24.225444 -31.813130 -58.357543
H 25.475073 -30.568247 -58.286196
H 25.539730 -29.807709 -66.587566
C 25.808109 -30.620078 -67.277803
H 25.733615 -30.226396 -68.300325
C 24.897158 -31.832920 -67.104903
C 24.951712 -32.419250 -65.726987
C 25.792466 -33.329775 -65.177696
N 24.075103 -32.050285 -64.728519
C 24.358363 -32.729076 -63.628201
N 25.396365 -33.511963 -63.873494
H 26.858098 -30.884054 -67.093200
H 25.178754 -32.617017 -67.822748
H 23.855353 -31.566188 -67.343533
H 26.630871 -33.872438 -65.595732
H 23.811508 -32.650409 -62.692998
H 25.865381 -34.112475 -63.107452
H 25.186569 -38.140648 -67.588640
C 25.757213 -37.872381 -66.683212
C 26.659935 -39.063712 -66.355888
O 26.310175 -39.939648 -65.571829
C 24.779465 -37.555653 -65.556953
C 25.458005 -36.981711 -64.316483
O 26.643351 -36.585363 -64.380125
O 24.775920 -36.927379 -63.268752
H 26.363022 -36.990479 -66.937824
H 24.245709 -38.462433 -65.242955
H 24.022844 -36.828743 -65.890404
N 27.849160 -39.093186 -66.972661
C 28.687419 -40.293560 -66.920463
C 29.526249 -40.412316 -65.643924
O 30.076850 -41.484324 -65.377222
C 29.573888 -40.362430 -68.156816
H 28.017962 -41.165558 -66.885012
H 30.213373 -41.250952 -68.097980
H 28.966882 -40.432757 -69.069970
H 28.057458 -38.396360 -67.682886
H 30.226419 -39.478631 -68.231969
N 29.628678 -39.353365 -64.850385
C 30.232356 -39.441599 -63.525276
C 29.610650 -38.367084 -62.678103
O 29.780347 -38.360135 -61.462779
C 31.752146 -39.282599 -63.576363
O 28.919937 -37.488267 -63.215124
H 29.971085 -40.416668 -63.087076
H 32.169671 -40.066153 -64.220706
H 32.028654 -38.301785 -63.988495
H 32.182996 -39.404178 -62.572814
O 29.013516 -39.935463 -58.853722
H 28.623220 -40.501450 -58.132379
O 30.755392 -31.771882 -59.320835
H 30.319151 -31.041696 -58.813712
H 30.034147 -32.459804 -59.310795
O 25.894587 -40.106296 -56.596646
H 25.663623 -40.041395 -57.554892
H 26.697522 -40.703290 -56.587240
H 29.706523 -32.668631 -56.052112
H 28.896216 -31.568773 -57.059162
O 26.656824 -40.127925 -62.535230
H 26.519505 -40.246508 -63.497568
H 26.617963 -39.156823 -62.402708
H 27.259736 -35.418581 -55.289982
H 26.169765 -34.200510 -55.658509
O 25.907921 -38.622062 -54.073144
H 25.963501 -39.281427 -53.361339
H 25.753816 -39.141208 -54.900714
O 27.468278 -37.821007 -57.214956
H 26.894023 -38.576880 -56.922289
O 27.854956 -36.658092 -54.539851
H 28.463788 -36.528489 -53.792666
H 27.167515 -37.329207 -54.240290
H 31.110029 -32.270162 -65.486908
C 30.198216 -32.752151 -65.107208
C 30.216551 -32.832590 -63.609200
C 29.023862 -33.546112 -63.033670
O 28.573966 -34.540802 -63.646835
O 28.536983 -33.111408 -61.959449
H 30.127409 -33.747495 -65.564703
H 29.346609 -32.154925 -65.464892
H 30.294055 -31.846909 -63.131505
H 31.086898 -33.417834 -63.262132
C 36.229610 -33.971165 -62.442232
C 35.431085 -35.087516 -63.127092
C 34.610784 -35.899444 -62.123897
N 33.536114 -35.103736 -61.536666
C 32.457003 -35.612039 -60.951858
N 32.298439 -36.926375 -60.876575
N 31.532469 -34.805008 -60.448343
H 35.586774 -33.207368 -61.976725
H 36.887605 -34.377667 -61.660791
H 36.121974 -35.782099 -63.626805
H 34.766546 -34.681570 -63.905239
H 35.270507 -36.303477 -61.335580
H 34.154957 -36.749934 -62.654178
H 33.741117 -34.124148 -61.359338
H 31.381551 -37.329139 -60.671453
H 36.861976 -33.440377 -63.166136
H 32.976636 -37.541724 -61.304629
H 31.668622 -33.797472 -60.393559
H 30.755225 -35.175679 -59.895617
H 20.599159 -34.925871 -61.443739
H 23.304240 -31.394816 -64.823523
H 26.271103 -46.267267 -59.422309
H 29.057219 -38.529422 -65.031929
H 21.978992 -30.617158 -58.536676
H 27.734623 -37.348706 -56.403321
H 29.262507 -40.550151 -59.564771
O 24.942118 -32.925547 -55.332146
O 26.423307 -30.311586 -55.496522
H 26.637348 -29.818026 -56.333377
H 25.406606 -32.053681 -55.470760
H 24.597848 -32.869849 -54.423719
H 27.303791 -30.594777 -55.191437
~    
   
7CJJ-B    
   
Mn -4.485757 23.878646 -12.079948
Mn -7.053262 24.370850 -11.867576
Mn -6.710782 21.877715 -12.885761
Mn -6.037904 19.250979 -12.112284
Ca -6.006260 22.215542 -9.386913
O -5.630138 24.389200 -10.737272
O -7.565872 22.646003 -11.476847
O -5.960489 23.768078 -13.319252
O -7.702178 20.233526 -12.743886
O -5.224276 21.254276 -11.683773
O -6.816253 17.318520 -12.813802
O -4.274420 18.262556 -11.601515
H -10.040751 15.655848 -16.536806
C -10.288783 16.726002 -16.563927
H -11.171648 16.847678 -17.207835
C -9.113822 17.550253 -17.105762
C -7.848807 17.381978 -16.255549
O -7.954867 17.394866 -15.007730
O -6.752496 17.214024 -16.817611
H -10.565267 17.037104 -15.548891
H -9.370551 18.623105 -17.103854
H -8.867076 17.272681 -18.138198
H -7.483620 17.298204 -0.375246
C -7.134040 18.054443 -1.092967
H -7.897885 18.157944 -1.877242
C -5.778138 17.662057 -1.695404
C -5.294985 18.711293 -2.679569
C -4.872603 19.950689 -2.234003
C -5.297178 18.473028 -4.063359
C -4.457457 20.938848 -3.126223
C -4.873015 19.460202 -4.964564
C -4.452672 20.692624 -4.484995
O -4.022604 21.689851 -5.342199
H -7.070351 19.014683 -0.562011
H -5.856555 16.688026 -2.200927
H -5.037486 17.541350 -0.888678
H -4.855984 20.165078 -1.162762
H -5.617753 17.500297 -4.442226
H -4.129832 21.903385 -2.740603
H -4.855431 19.267835 -6.038758
H -3.529494 22.619584 -4.770838
H -10.813217 15.001183 -9.626064
C -10.106558 14.954964 -10.471017
C -8.764573 15.572422 -10.115389
O -7.809952 15.416948 -10.886695
C -10.703276 15.676473 -11.681644
O -10.845895 17.067352 -11.454136
H -9.935468 13.897930 -10.719502
H -11.691167 15.233392 -11.899333
H -10.059169 15.484339 -12.555342
H -10.324887 17.575891 -12.125686
N -8.667023 16.254689 -8.973846
C -7.408096 16.800081 -8.479289
H -7.085002 16.215494 -7.601483
C -7.575155 18.275037 -8.101897
C -7.263405 19.183722 -9.252214
O -7.542344 20.388145 -9.174760
O -6.731589 18.672057 -10.246886
H -6.677015 16.672882 -9.280757
H -6.886299 18.556037 -7.288850
H -8.584394 18.503297 -7.732508
H -9.482211 16.295158 -8.369784
H 0.695428 25.418769 -7.860870
C -0.219960 25.928766 -7.510849
C -0.147121 26.249284 -6.028018
O -1.010633 26.978722 -5.533085
C -1.450505 25.075630 -7.798081
C -1.509205 24.688152 -9.270828
C -2.802042 24.022788 -9.648332
O -3.467353 23.512073 -8.725951
O -3.156078 24.020865 -10.853909
H -0.285923 26.889743 -8.041955
H -2.356298 25.631850 -7.523229
H -1.431922 24.171161 -7.172879
H -0.685355 24.000685 -9.536275
H -1.368594 25.571738 -9.914771
N 0.856900 25.743278 -5.311923
C 0.959908 26.036809 -3.894018
H 2.011095 26.211172 -3.625356
C 0.398290 24.869245 -3.068874
C -0.996181 24.479641 -3.452793
C -1.464561 23.430888 -4.173607
N -2.100495 25.229378 -3.109271
C -3.189380 24.651405 -3.582522
N -2.830762 23.560639 -4.239950
H 0.396722 26.961979 -3.719565
H 0.444792 25.121895 -1.996455
H 1.039752 23.985863 -3.201885
H -0.941934 22.591496 -4.616717
H -4.199275 25.030483 -3.472968
H 1.584303 25.202475 -5.767529
H 0.058106 22.665790 -17.405716
C -0.495923 21.811482 -16.991585
C -1.922402 21.947683 -17.511033
O -2.448802 23.057350 -17.629895
C -0.443462 21.831998 -15.460515
C -1.472552 22.698194 -14.806975
C -2.562019 22.380324 -14.066461
N -1.416731 24.075307 -14.829132
C -2.434991 24.565555 -14.146233
N -3.148409 23.560313 -13.677484
H -0.002215 20.902456 -17.365053
H 0.566060 22.120159 -15.127380
H -0.603685 20.814719 -15.073930
H -2.937379 21.419456 -13.735110
H -2.641494 25.613846 -13.962328
N -2.520199 20.799990 -17.833967
C -3.905287 20.714355 -18.275147
H -4.080775 21.483963 -19.040129
C -4.839652 20.896258 -17.084831
C -4.501145 19.924031 -16.000397
C -5.316623 20.132240 -14.777912
O -5.953303 21.196865 -14.659914
O -5.328855 19.219971 -13.940104
H -4.048519 19.731916 -18.744566
H -5.880197 20.757801 -17.412783
H -4.755981 21.920524 -16.708614
H -3.448493 20.015891 -15.688581
H -4.640596 18.878321 -16.319739
H -8.268246 25.805380 -19.549813
C -8.527161 26.676991 -18.932079
H -8.965367 27.435602 -19.593916
C -7.301660 27.246509 -18.210595
C -6.648878 26.266872 -17.283644
C -6.873354 25.988535 -15.976755
N -5.657175 25.398808 -17.696242
C -5.277090 24.650623 -16.673943
N -6.008567 24.976873 -15.621430
H -9.298961 26.366021 -18.215378
H -7.592759 28.129216 -17.623164
H -6.559523 27.602406 -18.942668
H -7.565544 26.424172 -15.267090
H -4.474092 23.917233 -16.713366
H -5.960007 24.489999 -14.665218
H -6.181976 30.146722 -12.634182
C -6.388469 29.094956 -12.372774
C -6.764831 29.072427 -10.889364
O -5.939687 28.826153 -10.007795
C -5.144024 28.257586 -12.670988
C -5.393640 26.753072 -12.592032
O -6.563942 26.346475 -12.440569
O -4.403691 25.979302 -12.676718
H -7.240152 28.772133 -12.988589
H -4.349988 28.488387 -11.947031
H -4.745910 28.486227 -13.671353
N -8.046915 29.341686 -10.612695
C -8.487742 29.598904 -9.245644
C -8.786116 28.342933 -8.442991
O -9.026304 28.446460 -7.246474
H -9.393042 30.218746 -9.269365
H -7.707949 30.143220 -8.696953
H -8.657688 29.618582 -11.375516
N -8.788372 27.177352 -9.070940
C -8.873592 25.915801 -8.354934
C -8.166804 24.881683 -9.196848
O -7.588518 23.945534 -8.642057
C -10.315102 25.517679 -8.087921
O -8.153065 25.003582 -10.440938
H -8.322101 26.008562 -7.410184
H -10.865771 25.374033 -9.028465
H -10.353403 24.594988 -7.489922
H -10.804410 26.310590 -7.508119
O -9.562864 18.810618 -13.357629
H -8.789694 19.410107 -13.170314
H -9.215202 18.249058 -14.100305
O -2.695781 17.160526 -13.481949
H -1.943677 17.533468 -13.967097
H -3.337616 16.838558 -14.174899
O -2.368330 21.229924 -7.305091
H -2.480992 22.101903 -7.757865
H -2.948859 21.325204 -6.479760
O -5.807066 22.558248 -6.923895
H -5.100595 22.246941 -6.284417
H -5.991508 23.496592 -6.749169
H -7.234955 17.313752 -13.764446
H -7.306591 16.744531 -12.172268
O -4.890351 16.110731 -15.318576
H -5.578716 16.567543 -15.894763
H -5.418267 15.753669 -14.583122
O -5.312477 26.152748 -8.756349
H -5.429214 27.079126 -9.050470
H -5.360290 25.615584 -9.575167
H -3.697957 17.876713 -12.331068
H -4.175484 17.758914 -10.737870
O -1.680485 18.603124 -7.740592
H -0.743153 18.351951 -7.749645
H -1.704607 19.578840 -7.597207
O -4.245967 20.433135 -8.848431
H -4.275637 19.485651 -9.064760
H -3.471466 20.597762 -8.237658
O -3.985177 17.378367 -9.251239
H -3.130585 17.622289 -8.806364
H -4.201739 16.478681 -8.951326
H -11.888382 24.815696 -15.288005
C -11.146617 24.634905 -14.497487
C -10.120528 23.629884 -14.950906
C -9.016507 23.347379 -13.940850
O -8.817883 24.127713 -12.985232
O -8.328804 22.317815 -14.122797
H -11.687645 24.282718 -13.608554
H -10.686425 25.596237 -14.233917
H -9.600715 23.973209 -15.862222
H -10.571098 22.663862 -15.221656
H -15.029621 21.489799 -10.218212
C -14.526970 22.391247 -9.838953
C -13.143111 22.062985 -9.277400
N -12.259113 21.487125 -10.291440
C -10.928218 21.495283 -10.235280
N -10.299183 22.051685 -9.209757
N -10.223353 20.951036 -11.213640
H -15.153884 22.808081 -9.041067
H -14.465323 23.130150 -10.649365
H -13.235790 21.370306 -8.424141
H -12.693263 22.997279 -8.906008
H -12.689868 21.096847 -11.123749
H -9.313546 21.838426 -9.057780
H -10.810734 22.467827 -8.444132
H -10.621238 20.308969 -11.899536
H -9.202130 21.012857 -11.227983
H -0.748756 24.619595 -15.366443
H -5.233775 25.374091 -18.619961
H -8.516129 27.127829 -10.050764
H -2.067374 26.131209 -2.642811
H -1.974894 19.945532 -17.792715
~    
   
6DHF-A    
   
Mn -34.745317 38.785418 364.629271
Mn -31.993510 38.232431 365.130551
Mn -33.004373 36.401506 363.169838
Mn -33.690429 36.385838 360.566914
Ca -32.538833 39.756492 362.147914
O -32.978309 39.618888 364.414197
O -31.726504 37.765371 363.337519
O -33.612911 37.211747 364.761069
O -32.609096 35.496941 361.592188
O -34.205211 37.734776 362.171102
O -33.738527 34.748541 359.301302
O -35.429633 37.206784 359.655631
H -31.918831 29.726488 359.415891
C -31.629130 29.995300 360.441699
H -30.995995 29.180858 360.826771
C -32.839798 30.207772 361.309502
C -33.738171 31.263884 360.747764
O -33.190101 32.213428 360.110489
O -34.970976 31.137721 360.946471
H -31.005647 30.896067 360.378161
H -33.425325 29.286718 361.433892
H -32.540907 30.525353 362.324780
H -28.634039 44.705365 353.920014
C -29.083873 44.526715 354.906418
H -28.610844 43.635928 355.344239
C -30.621886 44.332667 354.783063
C -31.284558 44.099190 356.108974
C -31.714430 42.857396 356.461756
C -31.414495 45.117199 357.028843
C -32.289391 42.619676 357.698406
C -31.989366 44.891478 358.282527
C -32.435338 43.641747 358.610331
O -33.015399 43.369043 359.850979
H -28.845979 45.385620 355.549380
H -31.051506 45.225356 354.300426
H -30.828861 43.486260 354.110970
H -31.617957 42.028676 355.755409
H -31.074158 46.125422 356.782328
H -32.652540 41.625277 357.965996
H -32.083926 45.721656 358.977938
H -33.158282 44.351286 360.358000
H -29.173499 34.802206 356.011971
C -30.131784 34.370363 356.344054
C -31.169566 35.444559 356.607738
O -32.350476 35.134301 356.636218
C -29.896443 33.552046 357.626965
O -29.497505 34.391310 358.689112
H -30.517416 33.721114 355.546415
H -30.825281 33.010012 357.876679
H -29.119878 32.793578 357.419170
H -30.147989 34.257007 359.439083
N -30.751010 36.704153 356.785001
C -31.664016 37.832006 356.919326
H -31.730035 38.365068 355.954281
C -31.187641 38.778013 358.012290
C -31.607951 38.309745 359.374368
O -31.036470 38.763495 360.360830
O -32.460613 37.414428 359.438596
H -29.755417 36.890193 356.717216
H -32.647809 37.417973 357.151442
H -30.097941 38.917327 358.011738
H -31.622135 39.780078 357.873739
H -37.828199 44.730732 364.044409
C -36.802514 44.908091 364.414354
C -36.343854 46.331762 364.130566
O -35.327773 46.762288 364.683640
C -35.820703 43.893246 363.773853
C -36.283722 42.474639 363.936654
C -35.272216 41.409572 363.574055
O -34.444388 41.605342 362.662599
O -35.301650 40.346381 364.208679
H -36.812363 44.779898 365.505869
H -35.692321 44.132547 362.707706
H -34.836335 44.022534 364.246169
H -36.599249 42.285291 364.975052
H -37.178321 42.274598 363.316569
N -37.062058 47.066419 363.305097
C -36.606190 48.371160 362.886284
H -37.440415 49.087354 362.906310
C -36.013767 48.310902 361.457428
C -34.880193 47.368353 361.314543
C -34.809824 46.137370 360.756762
N -33.605874 47.667104 361.755742
C -32.805897 46.648667 361.498826
N -33.509742 45.708167 360.898572
H -37.896270 46.677796 362.876326
H -35.856394 48.688814 363.620941
H -36.803444 48.010157 360.752722
H -35.714434 49.329116 361.156520
H -35.570639 45.533418 360.275892
H -31.755569 46.596583 361.763829
H -40.856513 35.443427 365.704442
C -40.304253 35.219026 364.781731
C -39.075550 34.403928 365.199588
O -38.557714 34.527786 366.318053
C -39.863326 36.506943 364.073953
C -38.601772 37.079682 364.633328
C -37.382828 37.287054 364.070684
N -38.488498 37.458740 365.956156
C -37.261410 37.899739 366.175609
N -36.566200 37.786019 365.057388
H -40.978449 34.642861 364.132985
H -39.678728 36.309199 363.008466
H -40.675845 37.250719 364.105593
H -37.038450 37.147865 363.051567
H -36.886887 38.299217 367.110898
N -38.660120 33.522998 364.298892
C -37.547389 32.595354 364.517072
H -37.594078 32.250501 365.559685
C -36.231143 33.280302 364.209320
C -36.236059 33.755960 362.767557
C -35.188484 34.798736 362.521798
O -34.562229 35.179308 363.511048
O -34.973638 35.231565 361.372341
H -39.209928 33.408667 363.453372
H -37.704782 31.725901 363.864674
H -36.107675 34.139760 364.873063
H -35.389852 32.596101 364.389129
H -36.049281 32.924212 362.066317
H -37.202702 34.193861 362.477226
H -33.367493 32.008673 369.843598
C -32.797824 32.831684 370.298607
H -32.491750 32.505215 371.301344
C -33.614511 34.108251 370.382686
C -34.064986 34.613272 369.056319
C -33.491892 35.479837 368.186934
N -35.260973 34.226330 368.487794
C -35.396658 34.829284 367.316480
N -34.325937 35.576974 367.098532
H -31.888490 32.978871 369.700315
H -34.494403 33.959201 371.029231
H -33.022212 34.899415 370.865835
H -32.544523 36.003270 368.227438
H -36.282444 34.742776 366.687127
H -32.454880 40.275705 370.429922
C -32.236833 39.993336 369.386111
C -31.484939 41.172216 368.779350
O -32.068594 42.126321 368.230546
C -33.565034 39.665870 368.688044
C -33.391393 39.014929 367.292221
O -32.278203 38.475542 366.932538
O -34.436628 39.033589 366.548427
H -31.593915 39.101446 369.427817
H -34.164183 38.975168 369.300567
H -34.160741 40.574278 368.530067
N -30.156348 41.146892 368.993245
C -29.282070 42.233286 368.607046
C -28.918786 42.174778 367.131898
O -28.359310 43.135232 366.615625
H -28.367502 42.207622 369.212631
H -29.771430 40.372823 369.525844
H -29.783237 43.196365 368.768348
N -29.251355 41.093140 366.440442
C -29.195668 41.125595 365.003267
C -30.028944 40.034502 364.419332
O -30.364280 40.108081 363.258403
C -27.788493 41.000323 364.534897
O -30.388787 39.103334 365.110023
H -29.802407 40.354623 366.870071
H -29.625888 42.078877 364.654948
H -27.729817 41.067061 363.437754
H -27.186608 41.818160 364.948497
H -27.347651 40.046712 364.864980
H -27.466606 33.807066 367.582999
C -28.079394 33.604258 366.694449
H -27.407117 33.580619 365.823946
C -29.175523 34.670826 366.528314
C -30.049053 34.433146 365.302857
C -31.194531 35.444895 365.079841
O -31.185226 36.552618 365.658318
O -32.106088 35.124161 364.257510
H -28.510664 32.598778 366.805745
H -29.808486 34.681852 367.430675
H -28.723513 35.671895 366.466216
H -29.456010 34.491169 364.373511
H -30.495568 33.427032 365.299383
H -23.522476 34.554853 362.374116
C -24.410185 35.066665 361.982826
C -24.704432 36.357224 362.844302
C -25.813389 37.223008 362.291091
N -27.056465 36.475056 362.068588
C -28.261137 37.026954 361.932521
N -28.404723 38.317375 362.033551
N -29.345099 36.285487 361.740538
H -24.218912 35.325448 360.931933
H -25.236365 34.341027 362.022075
H -24.940225 36.055469 363.876218
H -23.795249 36.972872 362.890571
H -26.019128 38.031692 363.010083
H -25.489589 37.691264 361.343960
H -26.958622 35.496873 361.812913
H -27.616607 38.920187 362.226589
H -29.330261 38.751891 362.043365
H -29.316745 35.308169 361.450082
H -30.234298 36.762441 361.589265
O -31.057682 33.963385 360.706722
O -35.266400 42.458072 360.150483
O -31.768409 41.871384 361.394484
O -32.927558 42.307140 365.780281
O -36.470214 41.281913 357.853651
O -33.914909 39.954836 359.969206
O -34.865395 38.769964 357.462576
H -39.206114 37.323206 366.661455
H -35.954951 33.611415 368.904719
H -34.136319 36.132391 366.222257
H -33.356219 48.503873 362.274730
H -33.649971 33.786928 359.670400
H -33.204630 34.804319 358.465650
H -31.704664 34.617308 361.085328
H -31.605096 33.149761 360.547238
H -36.193940 36.549513 359.552513
H -35.293399 37.631548 358.768071
H -35.464709 39.563353 357.418593
H -34.723430 38.475273 356.547311
H -36.175074 41.727747 358.687914
H -36.509457 41.990176 357.189944
H -34.382360 42.849573 359.895451
H -35.164051 42.287344 361.119064
H -34.118100 39.443026 359.163453
H -34.493828 40.759862 359.941557
H -32.188185 42.501492 360.739273
H -30.829781 42.093393 361.491467
H -32.670359 42.236971 366.723709
H -32.907870 41.400185 365.414055
O -36.376530 32.789893 359.384540
O -37.547479 35.586612 359.437405
H -35.850346 32.172611 359.996119
H -35.909864 32.708402 358.536176
H -38.053408 35.611357 358.606864
H -37.169408 34.662084 359.474553
~    
   
6DHF-B    
   
Mn -86.751511 -16.367368 329.957319
Mn -89.410612 -16.542531 330.679665
Mn -88.381314 -14.054391 331.499428
Mn -87.628944 -11.591937 330.420348
Ca -88.774853 -14.460904 328.041886
O -88.439240 -16.508949 329.114194
O -89.631347 -14.693211 330.382437
O -87.783665 -15.862892 331.395423
O -88.757681 -12.151328 331.729242
O -87.199149 -13.670370 329.848623
O -87.685859 -9.630138 331.348981
O -85.898966 -10.955885 329.240093
O -90.593313 -10.546086 332.958956
O -89.426424 -14.717845 325.937383
O -83.621711 -10.284288 330.668603
O -86.114527 -13.715490 324.848158
O -84.695001 -8.790934 333.208017
O -84.901121 -11.472266 324.993999
O -87.206087 -12.668415 326.931901
O -86.456986 -10.118133 327.010751
H -89.375157 -7.834947 335.757127
C -89.644823 -8.841110 336.105330
H -90.200683 -8.726287 337.048872
C -88.411775 -9.700906 336.302366
C -87.548294 -9.682837 335.062946
O -88.141531 -9.569207 333.958155
O -86.295306 -9.708742 335.169417
H -90.340572 -9.272963 335.375653
H -87.802713 -9.355841 337.148775
H -88.693892 -10.745467 336.521273
H -92.794383 -9.075014 320.099786
C -92.304354 -9.890727 320.650279
H -92.751434 -9.942157 321.653696
C -90.779767 -9.663291 320.737405
C -90.095098 -10.785394 321.483888
C -90.062325 -12.042849 320.957753
C -89.590081 -10.603694 322.756540
C -89.520503 -13.084672 321.620261
C -89.000252 -11.646614 323.443990
C -88.976508 -12.906079 322.871871
O -88.436832 -14.008904 323.525419
H -92.536308 -10.831417 320.131646
H -90.365987 -9.584843 319.719049
H -90.573038 -8.703556 321.234192
H -90.476769 -12.211999 319.959295
H -89.618541 -9.610408 323.211617
H -89.507264 -14.077395 321.167192
H -88.570600 -11.500311 324.437595
H -88.288187 -14.876768 322.890696
H -92.374435 -6.805232 329.870737
C -91.451830 -6.923800 330.462799
C -90.355822 -7.602001 329.625773
O -89.176424 -7.504555 329.980146
C -91.750285 -7.773203 331.719518
O -91.849670 -9.130225 331.360536
H -91.090614 -5.925420 330.742061
H -90.933345 -7.619728 332.447029
H -92.682145 -7.400211 332.184804
H -91.317605 -9.658629 332.027380
N -90.718898 -8.262924 328.518403
C -89.767738 -8.860835 327.604390
H -89.741237 -8.277610 326.667386
C -90.156339 -10.319129 327.302588
C -89.590166 -11.282757 328.321018
O -89.991925 -12.447781 328.356020
O -88.741746 -10.837217 329.107303
H -91.704368 -8.280061 328.275712
H -88.788009 -8.795367 328.087748
H -91.244693 -10.458127 327.250500
H -89.761362 -10.639054 326.324844
H -83.525411 -18.302535 324.327649
C -84.574494 -18.645549 324.309924
C -85.022987 -19.002485 322.894395
O -86.044668 -19.678171 322.732344
C -85.492679 -17.585905 324.956597
C -85.126470 -17.361720 326.446263
C -86.131157 -16.541765 327.241155
O -87.132334 -16.087768 326.698292
O -85.933222 -16.381371 328.462937
H -84.627938 -19.579627 324.887486
H -85.418342 -16.637297 324.404436
H -86.535651 -17.919404 324.882545
H -85.038131 -18.334636 326.959687
H -84.133288 -16.892548 326.551167
N -84.256579 -18.636035 321.868792
C -84.713742 -18.862914 320.503133
H -83.866088 -19.183074 319.880518
C -85.328955 -17.583847 319.937537
C -86.476403 -17.079560 320.724692
C -86.539725 -16.135727 321.683039
N -87.751685 -17.589623 320.587634
C -88.545844 -16.978132 321.436563
N -87.838400 -16.079341 322.101590
H -83.415704 -18.089437 322.025620
H -85.441934 -19.680947 320.552929
H -84.560299 -16.796922 319.901852
H -85.623834 -17.758877 318.888792
H -85.773444 -15.468089 322.059543
H -89.606110 -17.173433 321.554854
H -80.494759 -15.751912 333.484778
C -81.043368 -14.834625 333.225637
C -82.240832 -14.791101 334.180132
O -82.841125 -15.817443 334.510141
C -81.481085 -14.859612 331.773858
C -82.786848 -15.556664 331.553937
C -84.008864 -15.076997 331.213152
N -82.931026 -16.919227 331.690953
C -84.176952 -17.250471 331.402753
N -84.856452 -16.149038 331.139284
H -80.355127 -13.995128 333.401000
H -81.610778 -13.832682 331.401686
H -80.695458 -15.307807 331.144856
H -84.328109 -14.070552 330.965844
H -84.577206 -18.256976 331.385568
N -82.529779 -13.606045 334.696455
C -83.689979 -13.435672 335.561854
H -83.659432 -14.220465 336.330717
C -84.974549 -13.516194 334.747495
C -85.007334 -12.384860 333.690710
C -86.088361 -12.618017 332.663352
O -86.796601 -13.596195 332.861388
O -86.237990 -11.854350 331.685890
H -81.985197 -12.792184 334.431188
H -83.600373 -12.463688 336.065285
H -85.021215 -14.483502 334.240470
H -85.848350 -13.435923 335.408487
H -85.217176 -11.409319 334.166517
H -84.048652 -12.281591 333.161897
H -87.953277 -18.109743 338.239010
C -88.544951 -18.872619 337.712901
H -88.873859 -19.606526 338.460430
C -87.742084 -19.560307 336.615029
C -87.257313 -18.615208 335.556125
C -87.770109 -18.296843 334.346143
N -86.121416 -17.844803 335.702066
C -85.969100 -17.086922 334.628462
N -86.952095 -17.343180 333.790102
H -89.438703 -18.381759 337.304694
H -86.879011 -20.092604 337.046224
H -88.355808 -20.329337 336.124560
H -88.668048 -18.640418 333.847320
H -85.126858 -16.414964 334.462860
H -88.821210 -22.188051 331.096196
C -89.017383 -21.116310 330.919717
C -89.822751 -21.030298 329.646006
O -89.270958 -20.903394 328.535679
C -87.703673 -20.381506 330.817585
C -87.856091 -18.879128 330.831608
O -88.985768 -18.334386 330.907727
O -86.801581 -18.228699 330.740640
H -89.606168 -20.762388 331.780478
H -87.006136 -20.660089 331.621094
H -87.215334 -20.628156 329.862294
N -91.149934 -21.136020 329.814685
C -92.036974 -21.354713 328.681241
C -92.462173 -20.052158 328.030521
O -93.128697 -20.072310 326.988846
H -92.927730 -21.906870 329.006103
H -91.498359 -21.344342 330.745482
H -91.520498 -21.941124 327.909590
N -92.022256 -18.931818 328.574542
C -92.187516 -17.652892 327.907697
C -91.204082 -16.747788 328.529626
O -90.673206 -15.838495 327.897729
C -93.537155 -17.111551 328.089938
O -90.990111 -16.987463 329.708683
H -91.457281 -18.954399 329.417883
H -91.962528 -17.783491 326.838323
H -93.661138 -16.166167 327.536905
H -94.283923 -17.812809 327.694085
H -93.758657 -16.939202 329.154379
H -93.992741 -16.774965 335.859656
C -93.254058 -15.991875 335.642029
H -93.800897 -15.108449 335.278833
C -92.223631 -16.460057 334.611890
C -91.238306 -15.429600 334.324702
C -90.338441 -15.675592 333.123476
O -90.488153 -16.682739 332.418232
O -89.468465 -14.800831 332.879449
H -92.777458 -15.710728 336.593261
H -91.736598 -17.381662 334.973073
H -92.746027 -16.757337 333.688241
H -91.716485 -14.455569 334.113345
H -90.578979 -15.214388 335.182750
H -97.781056 -12.499732 332.827239
C -96.983014 -12.347510 332.089151
C -96.579486 -13.684936 331.435890
C -95.530517 -13.493187 330.367282
N -94.298199 -13.059681 330.982411
C -93.119520 -13.085894 330.403889
N -92.997075 -13.501071 329.155133
N -92.070224 -12.672899 331.095135
H -97.354321 -11.641968 331.332582
H -96.151703 -11.857588 332.619090
H -96.217664 -14.402872 332.189479
H -97.465076 -14.142611 330.972054
H -95.363560 -14.452822 329.847717
H -95.869287 -12.756840 329.617964
H -94.334254 -12.793108 331.961100
H -93.726391 -14.039776 328.706071
H -92.083986 -13.452431 328.699676
H -92.160617 -11.982271 331.839211
H -91.132099 -12.785167 330.705100
H -82.201937 -17.550358 332.007662
H -85.477986 -17.863952 336.488903
H -87.139032 -16.816477 332.903337
H -88.000401 -18.371390 319.988597
H -86.039461 -10.334578 328.481863
H -85.121802 -10.663636 329.799503
H -87.770766 -9.613677 332.377567
H -88.286050 -8.948559 330.949956
H -89.924066 -10.074198 333.535184
H -89.971137 -11.144691 332.459863
H -85.328773 -9.150425 333.906146
H -85.140139 -7.987888 332.890208
H -83.041704 -9.601138 330.289934
H -83.974236 -9.866883 331.500930
H -86.822007 -9.285020 326.663241
H -85.804296 -10.438192 326.322463
H -87.081755 -11.712041 327.083561
H -86.722539 -12.907208 326.105395
H -84.251750 -11.172801 324.339452
H -85.141048 -12.406334 324.785731
H -86.110075 -14.584187 325.303197
H -86.941108 -13.761442 324.270293
H -90.120778 -15.397007 325.883022
H -89.132904 -14.478239 325.017910
~    
   
6W1P-A    
   
Mn -34.638475 38.756983 365.712384
Mn -31.926911 38.164274 366.208187
Mn -32.929374 36.362444 364.249689
Mn -33.747236 36.357734 361.612092
Ca -32.507786 39.752365 363.225667
O -32.723569 39.540654 365.625503
O -31.621883 37.722811 364.530218
O -33.406181 37.112270 365.929335
O -32.349342 35.832630 362.607298
O -33.799009 37.584664 363.450833
O -35.423447 37.292949 360.773213
O -33.567699 34.631029 360.276256
H -31.861258 29.617678 360.519357
C -31.527375 30.008801 361.491222
H -30.844541 29.264851 361.927853
C -32.700847 30.279881 362.403609
C -33.657692 31.309765 361.810477
O -33.194977 32.264918 361.178020
O -34.877163 31.141063 361.958090
H -30.946193 30.919484 361.295312
H -33.277535 29.369142 362.613903
H -32.351708 30.669246 363.376248
H -28.588275 44.607142 354.816035
C -29.044181 44.461683 355.805634
H -28.582901 43.576718 356.267668
C -30.573593 44.289791 355.688460
C -31.238206 44.098248 357.036312
C -31.293299 45.120278 357.953084
C -31.751312 42.867540 357.408493
C -31.862969 44.944564 359.186614
C -32.319910 42.683204 358.622942
C -32.388542 43.738699 359.518214
O -32.913950 43.559719 360.787933
H -28.788649 45.333457 356.424335
H -30.998360 45.175698 355.189333
H -30.801903 43.429233 355.041742
H -30.884292 46.100031 357.692731
H -31.708740 42.037100 356.698862
H -31.897726 45.769753 359.897646
H -32.738072 41.716055 358.912557
H -32.917551 44.478474 361.292902
H -29.144854 34.867856 356.938332
C -30.058076 34.358844 357.287091
C -31.152636 35.361189 357.646284
O -32.296774 34.962272 357.854461
C -29.723228 33.479590 358.497687
O -29.312044 34.251447 359.607565
H -30.435820 33.731395 356.466710
H -30.604552 32.863768 358.743008
H -28.910973 32.789195 358.210775
H -29.962775 34.163436 360.350362
N -30.814246 36.641385 357.710550
C -31.739759 37.725223 357.969741
H -31.840179 38.333075 357.053684
C -31.246349 38.592028 359.116013
C -31.697576 38.072877 360.426621
O -32.345928 37.028870 360.396768
O -31.428426 38.689944 361.469077
H -29.849905 36.882212 357.500960
H -32.708386 37.271735 358.190445
H -30.150646 38.696450 359.116036
H -31.628223 39.622479 359.031338
H -37.767661 44.659478 365.109030
C -36.732614 44.863388 365.434508
C -36.331694 46.309849 365.150728
O -35.426530 46.815926 365.814773
C -35.763360 43.851182 364.761398
C -36.126805 42.398128 365.215650
C -35.251052 41.321647 364.667167
O -34.623847 41.587272 363.647369
O -35.171533 40.204576 365.251082
H -36.692322 44.751068 366.526203
H -35.828271 43.933258 363.668460
H -34.728648 44.066558 365.058241
H -36.121772 42.338908 366.315765
H -37.165458 42.160319 364.917564
N -37.048492 47.019398 364.269069
C -36.631743 48.346204 363.851355
H -37.491529 49.032332 363.875114
C -36.035836 48.302964 362.430756
C -34.798387 47.473906 362.341147
C -34.569234 46.268262 361.768893
N -33.611060 47.851873 362.936602
C -32.694729 46.927423 362.713071
N -33.248298 45.956732 362.002138
H -37.775916 46.554793 363.733520
H -35.900570 48.685648 364.595197
H -36.778508 47.896171 361.728608
H -35.837119 49.335689 362.096621
H -35.227471 45.630499 361.189591
H -31.671330 46.961705 363.070133
H -40.722458 35.463935 366.781728
C -40.208153 35.220638 365.841879
C -39.036254 34.313883 366.225202
O -38.549486 34.323440 367.366603
C -39.731215 36.486530 365.134876
C -38.484988 37.053465 365.705523
C -37.248563 37.219741 365.171805
N -38.425604 37.527225 366.994841
C -37.208311 37.979514 367.228953
N -36.468379 37.785051 366.148881
H -40.933477 34.689618 365.208602
H -39.534946 36.276239 364.073177
H -40.536547 37.239593 365.141212
H -36.878687 37.019425 364.172915
H -36.858679 38.445875 368.143166
N -38.657082 33.449526 365.285415
C -37.543717 32.507721 365.474674
H -37.580187 32.136250 366.506444
C -36.230913 33.222982 365.169424
C -36.305638 33.884937 363.806826
C -35.089478 34.738457 363.491661
O -34.275380 34.965731 364.388011
O -34.959108 35.227948 362.356692
H -39.171940 33.414840 364.411317
H -37.698715 31.662192 364.791794
H -36.028678 33.979035 365.935784
H -35.399436 32.504172 365.194062
H -36.398211 33.139241 363.000784
H -37.174624 34.552433 363.717627
H -33.394889 31.976419 370.888871
C -32.831824 32.792555 371.364479
H -32.503866 32.433879 372.349296
C -33.666171 34.049661 371.505023
C -34.136705 34.574093 370.198397
C -33.580614 35.460192 369.349749
N -35.292455 34.125290 369.597195
C -35.448515 34.760115 368.449474
N -34.418205 35.561981 368.269821
H -31.934242 32.975900 370.758338
H -34.533897 33.867094 372.159538
H -33.080432 34.837648 372.000707
H -32.657575 36.024476 369.409654
H -36.319874 34.646038 367.803484
H -32.401932 40.272874 371.548558
C -32.229959 39.961295 370.503426
C -31.459047 41.084484 369.836905
O -32.022939 41.981106 369.195622
C -33.570625 39.652021 369.866129
C -33.451448 39.119145 368.443971
O -32.328400 38.732246 368.047954
O -34.491323 39.079577 367.719813
H -31.607985 39.054191 370.549333
H -34.120578 38.907840 370.464160
H -34.199622 40.552275 369.824334
N -30.131521 41.039136 370.052954
C -29.246575 42.136124 369.687886
C -28.896140 42.114684 368.209490
O -28.377196 43.099513 367.686534
H -28.326068 42.075336 370.282219
H -29.774204 40.312969 370.665787
H -29.729602 43.101499 369.887608
N -29.204976 41.047638 367.505060
C -29.000724 41.081838 366.080506
C -29.911132 40.069331 365.458583
O -30.268266 40.134969 364.284737
C -27.558583 40.802040 365.748995
O -30.304550 39.175184 366.186600
H -29.714968 40.258934 367.894605
H -29.280080 42.079950 365.711438
H -27.380984 40.885160 364.665456
H -26.919268 41.543250 366.244046
H -27.264000 39.797077 366.086961
H -28.447129 32.664872 368.288617
C -28.056387 33.518060 367.713754
H -27.144327 33.867147 368.216365
C -29.094212 34.653406 367.600313
C -30.354853 34.240688 366.927329
C -31.148614 35.407715 366.337550
O -31.073321 36.538214 366.869361
O -31.887088 35.173943 365.353012
H -27.773901 33.142186 366.719239
H -29.302375 35.066411 368.599636
H -28.637940 35.485095 367.039946
H -30.165501 33.549340 366.091370
H -31.031966 33.693009 367.606271
H -23.494837 34.573946 363.485449
C -24.350884 35.143999 363.100420
C -24.637576 36.373423 363.989303
C -25.749703 37.248596 363.343204
N -26.993664 36.507813 363.194751
C -28.177084 37.082449 362.959408
N -28.298814 38.393604 362.812992
N -29.249871 36.351060 362.862598
H -24.114323 35.446732 362.070472
H -25.194721 34.437713 363.063238
H -24.939640 36.072475 365.003138
H -23.738020 36.997084 364.079980
H -25.934350 38.119814 363.991495
H -25.394564 37.617818 362.365057
H -26.932282 35.499975 363.089786
H -27.515777 38.989962 363.053803
H -29.217327 38.827877 362.943367
H -29.262123 35.333165 362.781761
H -30.166062 36.791019 362.755420
O -30.875341 34.037199 361.962974
O -36.537652 41.205455 358.751554
O -37.317633 35.297604 360.194629
O -35.359202 42.368310 361.197248
O -31.914906 41.653863 362.406658
O -33.902971 39.744841 361.206907
O -36.412105 32.597183 360.247192
O -32.514745 42.381095 366.110300
O -35.122629 38.617741 358.572153
H -33.485614 48.693157 363.492097
H -39.183045 37.480636 367.669895
H -35.969545 33.482641 369.999892
H -34.196579 36.117884 367.404175
H -36.099189 36.563641 360.582611
H -33.526979 33.672709 360.647224
H -33.002646 34.724863 359.460898
H -37.786465 35.293210 359.343654
H -36.931445 34.373978 360.273344
H -35.683594 39.440874 358.522239
H -35.310057 37.755929 359.886887
H -34.495867 40.538447 361.164536
H -33.893768 39.405686 360.294001
H -32.264160 42.357427 361.788583
H -31.165777 42.054085 362.885665
H -34.539413 42.866476 360.943614
H -35.256715 42.244631 362.173311
H -36.281007 41.647727 359.595881
H -37.495705 41.340365 358.667015
H -35.921973 32.475455 359.415951
H -35.843315 32.091657 360.915173
H -31.570830 34.725327 362.174372
H -31.400985 33.219241 361.811808
H -32.331020 42.577585 367.050867
H -32.581531 41.399905 366.096790
H -35.093948 38.237007 357.678102
~    
   
6W1P-B    
   
Mn -86.728881 -16.447500 330.911513
Mn -89.468122 -16.705445 331.628747
Mn -88.546877 -14.154679 332.421091
Mn -87.652139 -11.667126 331.313300
Ca -88.864981 -14.689770 328.946874
O -88.603172 -16.674023 330.081128
O -89.714324 -14.959044 331.278375
O -87.608345 -15.980456 332.495698
O -88.863008 -12.075825 332.523814
O -87.551437 -13.769873 330.688231
O -85.995985 -11.082547 330.178361
O -87.836974 -9.747890 332.350100
O -89.776250 -14.975570 326.995518
O -90.647742 -10.857052 333.938625
O -84.900591 -8.986720 334.143427
O -86.170880 -13.708533 325.747274
O -83.787858 -10.512471 331.744113
O -88.785685 -18.627375 327.976578
O -87.302502 -13.005253 327.819414
H -89.461869 -7.901802 336.828186
C -89.754823 -8.929805 337.079336
H -90.331054 -8.897916 338.015744
C -88.510448 -9.830100 337.238780
C -87.619793 -9.783670 336.013990
O -88.180633 -9.618709 334.907720
O -86.366439 -9.891335 336.146453
H -90.425034 -9.290868 336.289993
H -87.913175 -9.536670 338.112211
H -88.816069 -10.878158 337.400073
H -92.811490 -9.259477 320.891414
C -92.335125 -10.067220 321.464841
H -92.797318 -10.101158 322.461729
C -90.798498 -9.836702 321.576773
C -90.120864 -10.952632 322.358249
C -90.039288 -12.231774 321.828665
C -89.652115 -10.747691 323.649715
C -89.500540 -13.265783 322.535858
C -89.065071 -11.781318 324.366686
C -89.007245 -13.048157 323.795418
O -88.464342 -14.109882 324.463525
H -92.553699 -11.017434 320.958381
H -90.368878 -9.774863 320.564443
H -90.603147 -8.870520 322.064704
H -90.415084 -12.412961 320.817979
H -89.712561 -9.751683 324.094815
H -89.446985 -14.261796 322.095799
H -88.668986 -11.621811 325.371805
H -88.287851 -14.985457 323.856358
H -92.386578 -6.902600 330.719891
C -91.452906 -7.012633 331.295450
C -90.384436 -7.745510 330.480509
O -89.192468 -7.672016 330.815676
C -91.732427 -7.809203 332.579981
O -92.035509 -9.122811 332.242931
H -91.073600 -6.011393 331.538352
H -90.840322 -7.752023 333.228324
H -92.563935 -7.321383 333.125148
H -91.560210 -9.722383 332.878729
N -90.794819 -8.472858 329.445998
C -89.870396 -9.140812 328.564484
H -89.807985 -8.595098 327.607426
C -90.339977 -10.594315 328.297601
C -89.785330 -11.554831 329.324097
O -88.988759 -11.093181 330.174652
O -90.104570 -12.759209 329.273699
H -91.782485 -8.464614 329.213010
H -88.885188 -9.120767 329.032944
H -91.434994 -10.683298 328.266602
H -89.968674 -10.955824 327.326854
H -83.646610 -18.478495 325.239671
C -84.688285 -18.846382 325.210250
C -85.110512 -19.188150 323.782580
O -86.080571 -19.925678 323.607620
C -85.627234 -17.830684 325.879142
C -85.272786 -17.556063 327.395518
C -86.295920 -16.691292 328.144580
O -87.172960 -16.080278 327.480392
O -86.246232 -16.643825 329.400093
H -84.716341 -19.797627 325.760668
H -85.604684 -16.877905 325.329463
H -86.661545 -18.196468 325.836160
H -85.192609 -18.512391 327.936862
H -84.283146 -17.074359 327.489015
N -84.381898 -18.756932 322.754169
C -84.838181 -19.049757 321.388846
H -83.977857 -19.343306 320.771148
C -85.535755 -17.825065 320.759599
C -86.623702 -17.252000 321.610696
C -86.582855 -16.340491 322.610795
N -87.942066 -17.648093 321.498345
C -88.664359 -16.999517 322.396572
N -87.866124 -16.203094 323.088532
H -83.556176 -18.185031 322.898345
H -85.522967 -19.900093 321.477035
H -84.788902 -17.037453 320.576885
H -85.924887 -18.106660 319.768049
H -85.754297 -15.751790 322.985677
H -89.732916 -17.118068 322.539957
H -80.605238 -15.966838 334.149928
C -81.160812 -15.036334 333.970122
C -82.304049 -15.017870 334.979007
O -82.837641 -16.055546 335.360021
C -81.715715 -14.998118 332.537767
C -82.958743 -15.800929 332.359622
C -84.245723 -15.421233 332.186145
N -82.965949 -17.180868 332.406132
C -84.202375 -17.614785 332.239684
N -85.002240 -16.567599 332.114114
H -80.459992 -14.202535 334.119016
H -81.961724 -13.962112 332.263112
H -80.938853 -15.322955 331.827235
H -84.673168 -14.435306 332.054114
H -84.516704 -18.649833 332.170601
N -82.630250 -13.820600 335.468196
C -83.753392 -13.605185 336.368090
H -83.746059 -14.398208 337.128116
C -85.065902 -13.618081 335.587438
C -85.108642 -12.593282 334.452355
C -86.257751 -12.843502 333.510308
O -86.881179 -13.919256 333.627021
O -86.546364 -11.991156 332.647198
H -82.105647 -13.008520 335.158646
H -83.600624 -12.643943 336.876850
H -85.206739 -14.617153 335.159515
H -85.903634 -13.437040 336.276825
H -85.222543 -11.565737 334.838118
H -84.188795 -12.599111 333.845873
H -88.116236 -18.363525 339.231480
C -88.707793 -19.104482 338.674899
H -89.059561 -19.853595 339.396294
C -87.889864 -19.777321 337.570567
C -87.369093 -18.808630 336.545841
C -87.824771 -18.481173 335.308214
N -86.255859 -18.024922 336.761255
C -86.058940 -17.251201 335.708437
N -86.996434 -17.505428 334.812255
H -89.587047 -18.592554 338.261535
H -87.043790 -20.333432 338.005219
H -88.505405 -20.522002 337.046681
H -88.684395 -18.838509 334.753731
H -85.214770 -16.573137 335.585607
H -88.950851 -22.426226 332.078278
C -89.115636 -21.350383 331.891659
C -89.876545 -21.258602 330.578964
O -89.279297 -21.178912 329.497085
C -87.789264 -20.641063 331.843005
C -87.928152 -19.179078 331.756952
O -89.056185 -18.667174 331.938681
O -86.903848 -18.538632 331.462208
H -89.734135 -20.980035 332.722600
H -87.179297 -20.887695 332.727602
H -87.213037 -20.972491 330.967577
N -91.222058 -21.271480 330.704006
C -92.149535 -21.508683 329.598631
C -92.565146 -20.239585 328.895449
O -93.047118 -20.298719 327.764725
H -93.038473 -22.028106 329.980155
H -91.579203 -21.431665 331.641778
H -91.674585 -22.145611 328.841090
N -92.344524 -19.094211 329.517053
C -92.505728 -17.806823 328.874212
C -91.495143 -16.894065 329.466678
O -91.098292 -15.939717 328.803427
C -93.896449 -17.255884 329.092538
O -91.108289 -17.111512 330.629804
H -91.826771 -19.092181 330.394848
H -92.300973 -17.926347 327.801181
H -94.036090 -16.318734 328.533567
H -94.635429 -17.975184 328.716134
H -94.088523 -17.081707 330.160808
H -92.826758 -15.937963 337.528044
C -93.273426 -16.070034 336.531077
H -94.110397 -16.773830 336.635261
C -92.246184 -16.569722 335.509050
C -91.100381 -15.627694 335.378686
C -90.368415 -15.689291 334.065523
O -90.560549 -16.648058 333.306965
O -89.561495 -14.751588 333.795601
H -93.687677 -15.097619 336.226189
H -91.897796 -17.577841 335.782885
H -92.741050 -16.689763 334.533367
H -91.422349 -14.579180 335.499592
H -90.346310 -15.765897 336.173289
H -97.857429 -12.676675 333.848577
C -97.089358 -12.513463 333.080104
C -96.704184 -13.792707 332.398268
C -95.737104 -13.541357 331.313291
N -94.456596 -13.096309 331.856158
C -93.278763 -13.313997 331.265596
N -93.197861 -13.939028 330.103498
N -92.182915 -12.888015 331.829767
H -97.498167 -11.784367 332.364264
H -96.248716 -12.026390 333.601345
H -96.291276 -14.522431 333.113406
H -97.600067 -14.262300 331.962033
H -95.555344 -14.474142 330.757484
H -96.130519 -12.797606 330.596758
H -94.481182 -12.412059 332.606487
H -94.025916 -14.195216 329.585354
H -92.292365 -14.192451 329.702988
H -92.170694 -12.354888 332.697221
H -91.289052 -12.972068 331.341031
H -82.158152 -17.757956 332.621555
H -85.653918 -18.052840 337.579895
H -87.145594 -16.952745 333.917833
H -87.033446 -13.809361 325.207465
H -85.943164 -14.630594 325.981050
H -86.744397 -13.256954 327.033124
H -86.704013 -12.680426 328.516807
H -90.523433 -15.600523 326.981953
H -89.444253 -14.817271 326.082674
H -85.186860 -10.790616 330.699631
H -87.903068 -9.725901 333.384825
H -88.398402 -9.051380 331.922006
H -85.473925 -9.350281 334.900222
H -85.478271 -8.321055 333.732681
H -83.126418 -9.875889 331.420706
H -84.175174 -10.064524 332.551467
H -88.738323 -18.058943 328.776035
H -88.962196 -19.525870 328.324661
H -89.983603 -11.304690 333.339850
H -90.037754 -10.339004 334.522187
H -88.275735 -18.371936 320.868681
O -84.997350 -11.373275 325.994584
O -86.509257 -10.049945 327.836696
H -84.743803 -10.907344 325.180724
H -85.319867 -12.265840 325.716548
H -86.123266 -10.554872 329.316259
H -85.989425 -10.528871 327.123146
H -86.315029 -9.105023 327.707597
~    
   
2F XFEL models  
   
6JLL-A    
   
Mn 25.015398 -35.476080 -61.078011
Mn 27.218573 -35.015602 -62.317102
Mn 27.308478 -33.225566 -60.276175
Mn 27.818195 -32.884408 -57.435211
Ca 27.812825 -36.435785 -59.206518
O 26.525164 -36.449413 -61.446191
O 28.375364 -34.538771 -60.952114
O 25.870819 -33.848594 -61.650174
O 28.779990 -32.590062 -59.206065
O 26.621912 -34.162311 -58.771503
O 28.606974 -31.367976 -55.984718
O 26.510452 -33.526591 -55.946857
O 28.033144 -38.869353 -59.390516
O 27.168710 -37.251791 -56.832542
H 30.261157 -26.796234 -57.148705
C 30.184099 -27.067497 -58.209865
H 30.710002 -26.294019 -58.790512
C 28.726404 -27.157925 -58.649123
C 27.926543 -28.078856 -57.750757
O 28.569271 -28.916372 -57.082180
O 26.684328 -27.974846 -57.703113
H 33.614484 -41.973091 -52.802346
C 32.846831 -41.770428 -53.563202
H 33.216359 -40.962195 -54.211239
C 31.509718 -41.388380 -52.918405
C 30.453470 -41.121616 -53.962999
C 30.010626 -42.144683 -54.812777
C 29.908975 -39.849785 -54.121647
C 29.056226 -41.904933 -55.796125
C 28.955556 -39.595036 -55.101968
C 28.529667 -40.619117 -55.935701
O 27.573173 -40.355406 -56.892015
H 33.812381 -32.295128 -54.673078
C 32.891470 -31.689756 -54.658068
C 31.663772 -32.583863 -54.531876
O 30.578455 -32.109172 -54.192235
C 32.808456 -30.832919 -55.938038
O 32.435241 -31.589511 -57.076225
N 31.833466 -33.880355 -54.791326
C 30.727710 -34.825410 -54.632856
H 30.889687 -35.418677 -53.716818
C 30.633837 -35.756679 -55.848515
C 29.734470 -35.192743 -56.928223
O 29.733065 -35.709055 -58.064004
O 29.031900 -34.203701 -56.631740
H 21.396766 -41.118205 -59.194440
C 22.132599 -41.440910 -59.950027
C 22.522211 -42.918877 -59.779126
O 23.077265 -43.524098 -60.700466
C 23.380821 -40.549046 -59.906172
C 23.120543 -39.168319 -60.522859
C 24.168802 -38.116048 -60.180329
O 25.050657 -38.394631 -59.347245
O 24.100577 -36.999255 -60.745860
N 22.220388 -43.509819 -58.625854
C 22.635725 -44.886871 -58.383727
H 21.779380 -45.488374 -58.044844
C 23.749794 -44.928597 -57.335630
C 24.901000 -44.015279 -57.646020
N 25.850909 -44.313162 -58.594783
C 25.240657 -42.806786 -57.133256
C 26.739337 -43.332422 -58.647812
N 26.391178 -42.408979 -57.773416
H 19.230296 -31.497335 -59.957038
C 20.049145 -31.377497 -59.233952
C 21.158619 -30.613605 -59.952680
O 21.443115 -30.862656 -61.123252
C 20.565822 -32.757824 -58.759542
C 21.487058 -33.453711 -59.721975
N 21.075896 -33.904173 -60.961813
C 22.791016 -33.804906 -59.613809
C 22.090064 -34.484511 -61.575812
N 23.142782 -34.445914 -60.777771
N 21.772878 -29.675226 -59.227542
C 22.830796 -28.825633 -59.771287
H 22.506150 -28.422269 -60.740892
C 24.113845 -29.644451 -59.927877
C 24.519674 -30.343086 -58.624766
C 25.760703 -31.225970 -58.757568
O 25.994229 -31.773157 -59.860729
O 26.500966 -31.365914 -57.752680
H 25.084959 -28.712065 -66.263714
C 25.403553 -29.537120 -66.916127
H 25.383576 -29.172771 -67.951588
C 24.488031 -30.765015 -66.768532
C 24.449482 -31.321116 -65.371457
N 23.548479 -30.886189 -64.424356
C 25.221437 -32.254456 -64.758656
C 23.765735 -31.528718 -63.287685
N 24.778843 -32.358711 -63.462057
H 24.738425 -36.936132 -67.336142
C 25.295397 -36.664926 -66.424010
C 26.216370 -37.844716 -66.106162
O 25.797234 -38.798995 -65.455767
C 24.292008 -36.395347 -65.298445
C 24.946063 -35.890739 -64.034837
O 26.144909 -35.536795 -64.069923
O 24.243109 -35.835791 -63.004740
N 27.461671 -37.787086 -66.579560
C 28.328556 -38.973443 -66.580874
C 29.167082 -39.120707 -65.312718
O 29.799237 -40.155561 -65.096466
H 29.003052 -38.930025 -67.445749
N 29.172966 -38.087940 -64.480158
C 29.792286 -38.164445 -63.158515
C 29.197955 -37.092218 -62.261596
O 29.257546 -37.199009 -61.028578
H 30.888001 -38.037718 -63.214474
O 28.639681 -36.114873 -62.773720
C 30.993617 -30.838451 -65.197226
C 29.933248 -31.861873 -64.791749
C 28.930013 -31.340135 -63.786795
C 28.151882 -32.439745 -63.097635
O 28.302849 -33.615060 -63.485958
O 27.397970 -32.130717 -62.149302
H 36.519588 -32.430173 -62.715765
C 35.837277 -32.937754 -62.020641
C 35.072033 -34.072262 -62.714495
C 34.263656 -34.826363 -61.685893
N 33.235354 -33.986982 -61.084556
C 32.085316 -34.447546 -60.599487
N 31.802330 -35.764730 -60.615247
N 31.217245 -33.584937 -60.093655
O 30.205959 -30.456770 -58.688853
O 26.748670 -38.962384 -62.029303
O 25.465952 -38.876560 -56.495774
O 24.517381 -31.787529 -54.963901
O 27.605265 -35.726310 -54.245025
O 25.734562 -37.560254 -53.873039
O 25.899301 -29.129043 -55.273040
H 25.875611 -32.866109 -55.523738
H 28.570060 -30.418926 -56.320567
H 29.399926 -31.527468 -55.406755
H 26.906325 -36.387237 -53.965636
H 28.151746 -35.550245 -53.461636
H 26.335751 -37.786499 -56.628675
H 25.051524 -38.871731 -57.393051
H 26.244629 -39.527595 -56.576704
H 27.366555 -36.670657 -56.072055
H 25.458252 -38.051898 -54.679610
H 25.809711 -38.234433 -53.176258
H 24.928666 -30.887303 -55.107350
H 24.311763 -31.806552 -54.013046
H 27.995256 -39.399675 -58.552445
H 28.891680 -39.036290 -59.821377
H 27.136950 -41.277490 -57.305570
H 26.872324 -39.134664 -61.074953
H 26.443642 -38.033272 -62.041360
H 26.133465 -28.739939 -56.163732
H 26.774900 -29.269691 -54.872523
H 29.549980 -31.155262 -58.936210
H 31.683345 -31.141834 -57.538541
H 29.693483 -29.813468 -58.130194
H 32.503904 -36.433585 -60.898714
H 31.403467 -32.587259 -60.104864
H 30.855349 -36.108452 -60.444623
H 30.311833 -33.846302 -59.694815
H 33.502135 -33.039559 -60.833020
H 23.493410 -33.607156 -58.812031
H 22.065229 -34.964638 -62.547062
H 20.158077 -33.738480 -61.362811
H 25.219739 -32.951647 -62.688259
H 23.177379 -31.389775 -62.380519
H 26.042780 -32.851974 -65.135036
H 22.816781 -30.196534 -64.570069
H 27.593757 -43.300394 -59.314981
H 25.827146 -45.128158 -59.201375
H 24.778448 -42.220768 -56.347676
H 32.761226 -34.225968 -55.012052
H 21.421528 -29.474044 -58.297132
H 21.726593 -42.999096 -57.901489
H 28.554095 -37.297769 -64.650963
H 27.709439 -37.019653 -67.197213
H 30.720707 -28.010343 -58.361546
H 25.871322 -35.756960 -66.658723
H 27.709467 -39.876207 -66.657370
H 29.588337 -39.145158 -62.709270
H 19.645891 -30.826410 -58.373139
H 22.978533 -27.987916 -59.077895
H 22.966759 -45.273535 -59.354979
H 32.930206 -31.030012 -53.781164
H 32.747291 -42.672747 -54.182424
H 21.650676 -41.375376 -60.936462
H 29.823756 -34.225075 -54.511165
H 22.144057 -38.768104 -60.193410
H 24.194563 -41.037413 -60.459939
H 23.537326 -35.657724 -65.613184
H 19.707910 -33.406039 -58.520349
H 23.718387 -31.008131 -58.263676
H 24.926200 -28.972243 -60.242204
H 30.204066 -36.730902 -55.566896
H 32.083539 -30.020990 -55.764021
H 28.239508 -26.171725 -58.656313
H 28.524906 -38.602064 -55.234005
H 30.236361 -39.041719 -53.462684
H 30.415461 -43.152708 -54.699472
H 28.718716 -42.713322 -56.444126
H 31.635324 -40.496460 -52.286234
H 24.101467 -45.966610 -57.215460
H 23.758094 -37.321839 -65.044787
H 21.123126 -32.634156 -57.819939
H 24.726560 -29.615737 -57.828507
H 23.982969 -30.390113 -60.718512
H 28.649322 -27.544339 -59.679742
H 23.053925 -39.236143 -61.619782
H 30.430512 -32.745504 -64.365113
H 29.421290 -30.766717 -62.983078
H 29.409585 -32.231536 -65.687689
H 34.931346 -35.237018 -60.907501
H 34.418777 -33.687900 -63.511885
H 36.443177 -33.322372 -61.187209
H 35.779879 -34.773886 -63.178797
H 33.760238 -35.673613 -62.175952
H 33.793115 -30.358903 -56.099048
H 26.442259 -29.787616 -66.663252
H 24.827187 -31.563166 -67.444098
H 31.613431 -35.973036 -56.296403
H 23.463556 -30.513887 -67.085487
H 23.348053 -44.632163 -56.354888
H 31.181325 -42.201064 -52.249584
H 35.173113 -32.152524 -61.626582
H 23.723148 -40.437210 -58.868351
H 28.210009 -30.636012 -64.236359
O 25.429745 -35.488221 -59.428850
H 31.701435 -31.269065 -65.918854
H 31.571240 -30.494690 -64.325557
H 30.549404 -29.946617 -65.664948
H 24.742108 -35.406839 -58.740075
H 26.911119 -34.105448 -55.248228
~    
   
6JLL-B    
   
Mn -5.092913 24.016300 -11.897627
Mn -7.650742 24.404924 -11.895485
Mn -7.432120 21.917381 -12.916771
Mn -6.892570 19.204340 -12.063399
Ca -6.756427 22.182213 -9.419105
O -6.363504 24.429860 -10.633756
O -8.266685 22.703996 -11.512669
O -6.462525 23.736124 -13.225220
O -8.509395 20.364498 -12.520727
O -6.097257 21.228327 -11.746284
O -5.107497 18.334638 -11.502125
O -7.585457 17.193243 -12.714389
O -5.052726 20.642897 -8.283289
O -6.519403 23.135845 -7.232706
H -10.568336 15.862133 -16.553750
C -10.826721 16.930702 -16.537549
H -11.740158 17.060038 -17.138555
C -9.684738 17.776561 -17.095819
C -8.382182 17.519009 -16.367795
O -8.414532 17.363143 -15.132685
O -7.329155 17.452588 -17.018297
H -11.075417 17.200831 -15.505352
H -9.925174 18.849358 -16.996577
H -9.527657 17.581232 -18.165470
H -8.173653 17.352692 -0.499623
C -7.835016 18.114929 -1.216608
H -8.597932 18.207735 -2.003150
C -6.466404 17.741214 -1.821384
C -5.976245 18.777289 -2.805725
C -5.669529 20.063353 -2.379557
C -5.848778 18.484230 -4.167269
C -5.247365 21.033380 -3.264926
C -5.417583 19.451257 -5.071623
C -5.128908 20.732320 -4.607475
O -4.710804 21.716360 -5.470863
H -7.785518 19.075922 -0.685631
H -6.536575 16.762999 -2.320981
H -5.732979 17.621911 -1.006547
H -5.754808 20.312019 -1.318430
H -6.075014 17.476052 -4.522698
H -5.011681 22.034855 -2.906551
H -5.298590 19.236198 -6.133583
H -4.269271 22.530659 -4.934686
H -11.366502 15.027853 -9.650801
C -10.665908 15.023918 -10.501468
C -9.310644 15.602145 -10.116186
O -8.335294 15.432485 -10.844695
C -11.267022 15.830519 -11.668072
O -11.457354 17.194454 -11.328656
H -10.511327 13.984092 -10.821702
H -12.232467 15.365843 -11.944007
H -10.598592 15.731941 -12.539751
H -11.054230 17.727539 -12.066796
N -9.247616 16.275395 -8.970753
C -7.972338 16.763580 -8.456491
H -7.641952 16.112562 -7.628421
C -8.102042 18.211783 -7.973075
C -7.923626 19.216063 -9.097809
O -8.230409 20.408618 -8.897386
O -7.480279 18.805930 -10.189809
H -7.256557 16.688943 -9.279610
H -7.325384 18.438932 -7.224875
H -10.081789 16.359408 -8.399880
H -9.061411 18.403285 -7.470638
H 0.140718 25.521849 -7.766518
C -0.747315 26.082795 -7.431717
C -0.657163 26.478430 -5.947976
O -1.374666 27.375364 -5.496823
C -2.031279 25.295817 -7.713699
C -2.507781 25.511415 -9.151559
C -3.468878 24.451904 -9.649838
O -3.999411 23.691600 -8.817820
O -3.693068 24.386234 -10.881081
H -0.760747 27.037507 -7.977984
H -2.824456 25.618537 -7.026821
H -1.858351 24.228112 -7.521774
H -1.658677 25.574183 -9.853864
H -3.044265 26.471467 -9.234162
N 0.242148 25.850049 -5.201141
C 0.298712 26.075575 -3.757281
H 1.337078 26.262336 -3.445151
C -0.266759 24.868106 -3.013876
C -1.645380 24.490785 -3.447386
C -2.085192 23.483090 -4.235006
N -2.765391 25.195807 -3.061594
C -3.838495 24.635035 -3.591510
N -3.453332 23.594143 -4.306975
H -0.287099 26.985175 -3.576842
H -0.240199 25.062965 -1.928200
H 0.384892 23.995854 -3.176271
H -1.542550 22.688465 -4.734281
H -4.855383 24.991896 -3.469459
H 0.801987 25.106249 -5.605596
H -0.549493 22.934474 -17.274527
C -1.057974 22.041918 -16.883227
C -2.501481 22.122405 -17.374268
O -3.091668 23.203104 -17.439123
C -1.006023 22.021529 -15.343133
C -2.041729 22.869012 -14.666365
C -3.077127 22.533624 -13.856447
N -2.063498 24.245879 -14.760733
C -3.066473 24.719470 -14.042557
N -3.699091 23.701683 -13.484427
H -0.527652 21.165496 -17.282888
H 0.004151 22.305044 -15.005631
H -1.163525 20.993346 -14.986784
H -3.416293 21.575385 -13.482494
H -3.326980 25.763381 -13.906043
N -3.043545 20.957912 -17.732875
C -4.406589 20.827554 -18.237604
H -4.570942 21.611796 -18.991304
C -5.403443 20.962581 -17.085088
C -5.309342 19.798743 -16.092829
C -5.852920 20.125955 -14.702884
O -6.111838 21.315712 -14.398392
O -6.012005 19.178392 -13.909179
H -4.493647 19.851772 -18.733695
H -6.424556 21.013836 -17.493231
H -5.219923 21.909459 -16.565158
H -4.263770 19.475286 -15.954419
H -5.865271 18.916623 -16.446841
H -2.460497 20.128629 -17.702922
H -8.816862 25.891417 -19.417137
C -9.091320 26.760170 -18.801744
H -9.514789 27.521938 -19.470552
C -7.894520 27.319424 -18.045657
C -7.259724 26.337669 -17.109838
C -7.564744 25.997273 -15.831921
N -6.177610 25.566591 -17.468617
C -5.838360 24.789298 -16.448399
N -6.662232 25.032541 -15.448755
H -9.883881 26.441725 -18.111010
H -8.202179 28.199607 -17.461663
H -7.132854 27.683457 -18.753885
H -8.327748 26.365584 -15.156809
H -5.011805 24.080901 -16.459848
H -6.591820 24.508982 -14.492309
H -6.883637 30.253413 -12.412927
C -7.147483 29.210731 -12.166471
C -7.601443 29.199198 -10.707075
O -6.801163 28.962757 -9.808756
C -5.917345 28.320129 -12.357932
C -6.256258 26.840429 -12.339955
O -7.408978 26.501314 -12.023193
O -5.369118 26.018999 -12.640950
H -7.963938 28.915949 -12.842864
H -5.215874 28.496673 -11.528056
H -5.388456 28.546806 -13.294856
N -8.885313 29.463721 -10.479079
C -9.393575 29.665971 -9.128965
C -9.733778 28.351945 -8.417150
O -10.146373 28.360208 -7.256718
H -10.292826 30.293606 -9.160723
H -8.630699 30.166798 -8.518113
H -9.489955 29.683740 -11.264049
N -9.559472 27.231629 -9.114825
C -9.589558 25.912179 -8.480583
C -8.908169 24.871751 -9.362646
O -8.361804 23.890399 -8.845948
C -11.018092 25.485482 -8.166111
O -8.896733 24.986571 -10.597743
H -9.005645 25.962846 -7.550021
H -11.603133 25.372273 -9.090276
H -11.017205 24.534569 -7.612506
H -11.489063 26.247303 -7.533159
H -9.131493 27.272978 -10.038539
O -4.822724 22.501579 -11.162787
O -10.405502 18.660565 -13.487652
H -9.688350 19.298514 -13.213145
H -9.906107 18.096673 -14.137535
H -7.970457 16.502983 -12.117420
H -7.912020 17.145210 -13.663616
H -7.385872 23.454290 -6.924586
H -6.056895 22.632668 -6.516911
O -5.944304 25.864743 -8.585577
H -6.151432 25.503571 -9.475508
H -5.795810 25.055856 -8.059650
H -4.961093 17.905203 -10.618251
H -4.563696 17.872271 -12.213231
O -3.471600 17.269174 -13.452866
H -3.096983 18.087466 -13.819115
H -4.115351 16.971971 -14.165724
O -2.745878 21.527681 -7.328009
H -2.938534 22.369005 -7.812877
H -3.384610 21.556337 -6.557958
O -2.254009 18.534298 -7.747431
H -2.296225 19.511152 -7.628178
H -1.384916 18.369635 -8.150977
O -5.461133 16.353161 -15.327686
H -6.064656 16.798997 -15.996178
H -6.088036 16.191441 -14.598030
H -5.007431 19.748796 -8.677488
H -4.111038 20.915832 -8.126364
O -4.541292 17.562283 -8.983600
H -3.660893 17.817361 -8.588382
H -4.773116 16.702691 -8.595207
H -13.172231 24.691122 -16.110950
C -13.167520 24.422255 -15.043012
H -13.998470 24.961620 -14.566134
C -11.837117 24.753703 -14.377523
C -10.662768 24.036571 -14.993229
C -9.557572 23.773869 -13.992469
O -9.348574 24.613197 -13.081999
O -8.898181 22.723125 -14.123551
H -13.384919 23.345148 -14.979409
H -11.899889 24.485326 -13.311686
H -11.671900 25.842257 -14.383241
H -10.228314 24.601541 -15.835037
H -10.956356 23.060173 -15.406108
H -16.853893 21.486956 -10.826362
C -15.823005 21.256069 -10.524541
C -15.124346 22.490078 -9.974789
C -13.760394 22.147499 -9.405600
N -12.905718 21.526313 -10.411835
C -11.580693 21.466176 -10.333973
N -10.948216 21.997516 -9.297628
N -10.884160 20.888694 -11.302466
H -15.333883 20.844472 -11.421128
H -15.871213 20.453091 -9.773967
H -15.721769 22.933427 -9.164729
H -15.022717 23.262366 -10.753571
H -13.878191 21.472493 -8.538314
H -13.278916 23.073354 -9.052700
H -13.353071 21.103616 -11.217312
H -9.960939 21.780214 -9.156410
H -11.453337 22.418048 -8.531480
H -11.356604 20.361939 -12.033041
H -9.848369 20.887604 -11.390844
H -5.702971 25.581241 -18.366303
H -1.459857 24.792227 -15.365993
H -2.747478 26.057217 -2.523587
~    
   
6DHO-A    
   
Mn -34.701752 38.988364 366.277158
Mn -32.038607 38.353602 366.664464
Mn -33.090053 36.455810 364.814948
Mn -33.572992 36.373227 362.158218
Ca -32.594828 39.783458 363.776056
O -32.828433 39.724792 365.985687
O -31.768623 37.748537 364.941851
O -33.673710 37.424486 366.452985
H -31.899382 29.919799 360.971604
O -32.421931 35.654902 363.244858
O -34.173180 37.716993 363.752844
O -33.425535 34.660782 360.853415
O -35.332017 36.968407 361.151195
O -30.314051 40.326477 364.764135
O -31.942589 41.875398 363.068039
O -34.972946 39.474119 364.588613
C -31.613370 30.070287 362.021794
H -31.022841 29.195946 362.333520
C -32.846517 30.235031 362.906626
C -33.729189 31.354111 362.415763
O -33.133984 32.363823 361.939393
O -34.989230 31.214025 362.479266
H -30.957660 30.948124 362.068808
H -33.443091 29.314244 362.948385
H -32.544750 30.464682 363.943512
C -30.712607 44.414834 356.241875
C -31.397030 44.217096 357.567623
C -31.880874 42.975334 357.951336
C -31.526769 45.267091 358.452453
C -32.502505 42.810623 359.188933
C -32.096452 45.098314 359.673899
C -32.577291 43.875560 360.048626
O -33.159845 43.755784 361.287177
H -31.074565 45.320063 355.733319
H -30.878654 43.563150 355.568720
H -31.804778 42.126759 357.268281
H -31.155189 46.254290 358.165490
H -32.906173 41.841125 359.488681
H -32.184536 45.942961 360.357818
H -33.160468 44.676007 361.802956
H -29.246654 34.775540 357.479530
C -30.184697 34.364709 357.888492
C -31.217363 35.473077 358.087052
O -32.414641 35.182891 358.151172
C -29.887951 33.645419 359.210641
O -29.544512 34.566479 360.223909
H -30.595164 33.654949 357.158009
H -30.776474 33.057382 359.501063
H -29.066917 32.925244 359.035804
H -30.090419 34.332202 361.028358
N -30.784259 36.740351 358.118535
C -31.665745 37.876416 358.362681
H -31.723125 38.493710 357.449940
C -31.133003 38.704969 359.529258
C -31.639966 38.200975 360.836057
O -31.240043 38.712890 361.894616
O -32.445600 37.253315 360.793109
H -29.782920 36.902253 358.075316
H -32.653350 37.458494 358.572340
H -30.034280 38.730795 359.557720
H -31.453721 39.756590 359.450701
C -37.000397 45.268305 366.078576
C -36.561050 46.682030 365.773234
O -35.732033 47.234715 366.500570
C -36.012809 44.257585 365.460266
C -36.299471 42.845296 365.997187
C -35.372618 41.783508 365.496998
O -34.847599 41.945193 364.393654
O -35.173146 40.769219 366.205009
H -37.002686 45.174120 367.172403
H -36.081461 44.269815 364.364539
H -34.986524 44.549742 365.725068
H -36.290079 42.850128 367.098224
H -37.320218 42.528772 365.711564
N -37.113071 47.297308 364.754702
C -36.694083 48.620163 364.376297
H -37.542170 49.322171 364.411038
C -36.103295 48.591178 362.956516
C -34.907021 47.700426 362.846765
C -34.779367 46.435847 362.390634
N -33.659056 48.069802 363.314622
C -32.808188 47.074707 363.123740
N -33.464407 46.066506 362.573278
H -37.840141 46.838301 364.214602
H -35.957751 48.935115 365.125495
H -36.863978 48.238008 362.244012
H -35.853526 49.619146 362.645467
H -35.508064 45.779352 361.928870
H -31.757723 47.090966 363.392998
H -40.835999 35.708747 367.270085
C -40.314207 35.459196 366.335761
C -39.130487 34.553776 366.726060
O -38.545114 34.682366 367.803504
C -39.807286 36.717364 365.629005
C -38.607454 37.320584 366.264318
C -37.378495 37.589322 365.763093
N -38.580954 37.711729 367.585801
C -37.387335 38.207446 367.867987
N -36.640630 38.137747 366.782685
H -41.035724 34.935868 365.692626
H -39.539037 36.481981 364.588829
H -40.622910 37.457168 365.567453
H -36.986636 37.439644 364.764470
H -37.082691 38.625430 368.820627
N -38.816572 33.610487 365.844835
C -37.721565 32.650501 366.022274
H -37.719311 32.332261 367.073684
C -36.388694 33.268905 365.642230
C -36.345099 33.731777 364.232729
C -35.264102 34.744350 364.022944
O -34.641516 35.131971 365.033680
O -35.033791 35.170558 362.877861
H -39.395683 33.515209 365.016465
H -37.952105 31.772039 365.403868
H -36.207330 34.109788 366.321529
H -35.588743 32.536801 365.833332
H -36.162722 32.903337 363.526819
H -37.286226 34.205353 363.908794
H -33.334967 32.199899 371.263702
C -32.887824 33.007799 371.859624
H -32.689003 32.613071 372.864551
C -33.812651 34.227153 371.944007
C -34.138617 34.822501 370.612801
C -33.437624 35.658484 369.817885
N -35.326952 34.569289 369.956939
C -35.335316 35.211889 368.805836
N -34.203548 35.887235 368.700448
H -31.924051 33.271347 371.403751
H -34.749623 33.957077 372.455784
H -33.344457 35.004002 372.566318
H -32.461696 36.113901 369.933672
H -36.162849 35.204557 368.100095
H -32.512249 40.356212 372.099147
C -32.280992 40.051941 371.064544
C -31.540049 41.212655 370.417971
O -32.134130 42.158340 369.881009
C -33.574624 39.712973 370.353881
C -33.358590 39.214584 368.931562
O -32.238383 38.687251 368.604547
O -34.359663 39.356247 368.151671
H -31.633196 39.164646 371.133231
H -34.132941 38.935680 370.900934
H -34.221901 40.596910 370.284607
N -30.220930 41.132449 370.498981
C -29.348130 42.248519 370.167970
C -28.914419 42.233825 368.714673
O -28.283234 43.190450 368.260127
H -28.458485 42.230471 370.810329
H -29.820103 40.362278 371.026076
H -29.883889 43.192461 370.332040
N -29.271254 41.203422 367.965302
C -29.026375 41.233983 366.545612
C -29.918784 40.220241 365.933824
C -27.576751 40.933104 366.236925
O -30.208056 39.299673 366.678403
H -29.831959 40.439717 368.332434
H -29.277515 42.234758 366.162498
H -27.385205 41.001467 365.154460
H -26.935608 41.670716 366.734546
H -27.304798 39.928085 366.592721
H -28.689265 34.236117 368.851832
C -29.087752 34.943920 368.109117
C -30.465748 34.529728 367.655586
C -31.238089 35.593373 366.626326
O -31.234942 36.783315 367.395967
O -31.775775 35.277247 365.883445
H -29.101245 35.944179 368.559991
H -28.376385 34.962275 367.270571
H -30.454370 33.554698 367.143475
H -31.170686 34.459513 368.495927
H -24.385287 35.804207 363.716009
C -24.623894 36.599877 364.435285
C -25.826928 37.418413 363.983949
N -27.051589 36.623541 363.849453
C -28.221939 37.126935 363.460575
N -28.336758 38.410520 363.170658
N -29.273478 36.349746 363.358585
H -24.789652 36.146927 365.423284
H -23.749960 37.258126 364.512085
H -26.000109 38.228657 364.714140
H -25.610974 37.888887 363.011057
H -27.040781 35.667904 364.190765
H -27.689344 39.085896 363.560608
H -29.250017 38.770037 362.879115
H -29.216143 35.346866 363.180592
H -30.192675 36.766523 363.203815
O -30.927197 33.916703 362.387086
O -35.393765 42.414763 361.701890
O -37.644056 35.534431 360.894009
O -36.521300 32.832626 360.904993
O -36.552883 41.271546 359.557708
O -34.123524 39.887626 361.782690
O -34.805536 38.905195 359.246305
H -39.333647 37.565131 368.251111
H -36.083757 33.980070 370.294889
H -33.955001 36.482680 367.862856
H -33.447348 48.962514 363.751181
H -29.624462 44.530546 356.367092
H -38.023643 45.067047 365.716657
H -33.434791 33.698743 361.237748
H -36.119639 36.349049 361.035520
H -37.300056 34.595680 360.908794
H -38.065570 35.627191 360.022188
H -36.798946 32.212063 360.211450
H -35.893832 32.291439 361.481784
H -34.117931 39.516758 360.875314
H -32.303378 42.571631 362.464328
H -34.590625 42.968891 361.488582
H -35.415930 42.377503 362.692715
H -36.253276 41.768309 360.363164
H -36.676321 41.940574 358.864917
H -35.464037 39.657317 359.216370
H -34.575230 38.711009 358.321609
H -35.183667 38.695187 363.979182
H -31.566251 34.592695 362.723870
H -31.514782 33.127041 362.239678
H -31.080241 42.171299 363.407004
H -34.615976 40.748438 361.708367
H -33.018274 34.727904 359.954082
H -35.240706 37.544005 360.349334
~    
   
6DHO-B    
   
Mn -86.906897 -16.396845 331.419504
Mn -89.536920 -16.529638 332.135196
Mn -88.547741 -13.999689 333.033721
Mn -87.952616 -11.428056 331.993481
Ca -88.932726 -14.526588 329.485125
O -88.624858 -16.523275 330.582627
O -89.818012 -14.745762 331.864746
O -87.895323 -15.903979 332.871975
O -88.997993 -12.062062 333.270343
O -87.440233 -13.555022 331.385881
O -88.057625 -9.545371 332.922902
O -86.314160 -10.786047 330.788239
O -89.558067 -14.815205 327.293623
O -87.497936 -12.644817 328.458607
O -86.671152 -15.081051 330.214933
O -90.839349 -10.921355 334.515084
O -86.292078 -13.767662 326.320240
O -83.901600 -10.307763 332.266597
O -85.133529 -11.285552 326.449696
O -86.644176 -10.041773 328.278212
O -84.883095 -8.829598 334.650707
H -89.609159 -7.813310 337.321994
C -89.919306 -8.829428 337.600813
H -90.494227 -8.760759 338.536198
C -88.699315 -9.746531 337.777372
C -87.821202 -9.779953 336.518843
O -88.363364 -9.624484 335.404136
O -86.588664 -9.939115 336.636146
H -90.599330 -9.195981 336.821379
H -88.067930 -9.425391 338.615671
H -89.018359 -10.779891 337.994542
H -91.957138 -9.746461 322.359558
C -90.864844 -9.721449 322.218701
C -90.195191 -10.839481 322.972663
C -90.141819 -12.101850 322.446050
C -89.664733 -10.641857 324.238260
C -89.580966 -13.152531 323.140058
C -89.071844 -11.683644 324.943263
C -89.033496 -12.943979 324.367647
O -88.488707 -14.009613 325.036676
H -90.677002 -9.795617 321.138756
H -90.513996 -8.736479 322.555386
H -90.560164 -12.288493 321.453651
H -89.694548 -9.645181 324.685257
H -89.557510 -14.147213 322.693489
H -88.636695 -11.524975 325.931899
H -88.320006 -14.889885 324.419083
H -92.488866 -6.706364 331.288042
C -91.563978 -6.813759 331.879162
C -90.479881 -7.520737 331.061713
O -89.310356 -7.434598 331.427967
C -91.848934 -7.618359 333.152591
O -91.821809 -8.987573 332.820060
H -91.199778 -5.807846 332.123513
H -91.077184 -7.380893 333.905178
H -92.826056 -7.311484 333.569684
H -91.478773 -9.551722 333.561525
N -90.848986 -8.235847 329.992177
C -89.912679 -8.861356 329.070820
H -89.860014 -8.270611 328.140055
C -90.334772 -10.297035 328.749575
C -89.886550 -11.306203 329.823645
O -90.440352 -12.433301 329.884367
O -88.979956 -10.982024 330.608955
H -91.832314 -8.228918 329.738275
H -88.929846 -8.831810 329.554089
H -91.419697 -10.404264 328.619472
H -89.871748 -10.638260 327.810013
H -83.644457 -18.444992 325.594930
C -84.672829 -18.846459 325.592960
C -85.142891 -19.196334 324.192368
O -86.095601 -19.964141 324.047220
C -85.629057 -17.862960 326.279224
C -85.362937 -17.812344 327.812032
C -86.298346 -16.900878 328.609300
O -87.039929 -16.082546 328.020492
O -86.269925 -17.002553 329.853335
H -84.656374 -19.796719 326.145848
H -85.527305 -16.857476 325.848371
H -86.665257 -18.185195 326.107984
H -85.436949 -18.823816 328.240781
H -84.331163 -17.477070 328.018712
N -84.461925 -18.730000 323.173784
C -84.908531 -18.952944 321.806154
H -84.057927 -19.257777 321.179548
C -85.548550 -17.682946 321.246122
C -86.634194 -17.145948 322.115600
C -86.608465 -16.233690 323.112284
N -87.939772 -17.590530 322.027569
C -88.664139 -16.983745 322.944803
N -87.885860 -16.143167 323.605018
H -83.656373 -18.132345 323.331852
H -85.623662 -19.783062 321.853483
H -84.779839 -16.902969 321.132634
H -85.925128 -17.880549 320.229060
H -85.797240 -15.616936 323.480624
H -89.724049 -17.143220 323.110794
H -80.633564 -15.878183 334.913093
C -81.144845 -14.930359 334.693460
C -82.344010 -14.855949 335.644189
O -82.944243 -15.868785 336.004887
C -81.607569 -14.878279 333.235720
C -82.861310 -15.633099 332.973751
C -84.009449 -15.265395 332.352326
N -83.032551 -16.945396 333.350308
C -84.235169 -17.351427 332.978172
N -84.851122 -16.347523 332.383243
H -80.421119 -14.125147 334.883092
H -81.790372 -13.836165 332.935631
H -80.796248 -15.239372 332.581587
H -84.279970 -14.319980 331.897039
H -84.645017 -18.346407 333.112993
N -82.657621 -13.651715 336.107964
C -83.788417 -13.463548 337.024586
H -83.760983 -14.270760 337.768017
C -85.093945 -13.475362 336.247411
C -85.124029 -12.419627 335.150057
C -86.308071 -12.560900 334.249837
O -86.998444 -13.577501 334.401609
O -86.552629 -11.686356 333.381710
H -82.098884 -12.846942 335.844093
H -83.641733 -12.507122 337.544560
H -85.229779 -14.468159 335.803070
H -85.932982 -13.312307 336.939706
H -85.160574 -11.406237 335.579844
H -84.232328 -12.466498 334.504533
H -88.091469 -18.090757 339.700168
C -88.650671 -18.918252 339.241444
H -88.899443 -19.633946 340.035892
C -87.838720 -19.613398 338.141171
C -87.450268 -18.692098 337.019617
C -88.094799 -18.347289 335.874910
N -86.287730 -17.954051 337.039674
C -86.228845 -17.204618 335.953386
N -87.310045 -17.423180 335.230099
H -89.590587 -18.512545 338.844237
H -86.928966 -20.066097 338.565705
H -88.420150 -20.443951 337.716078
H -89.030137 -18.690875 335.450352
H -85.410016 -16.531875 335.708540
H -89.215346 -22.394764 332.631984
C -89.326981 -21.305261 332.488671
C -90.094139 -21.115090 331.185096
O -89.523954 -20.868395 330.119656
C -88.009806 -20.662760 332.448638
C -88.099766 -19.168475 332.363196
O -89.192713 -18.600676 332.567690
O -87.062843 -18.551105 332.067333
H -89.933031 -20.944468 333.334711
H -87.400533 -20.918276 333.331578
H -87.434941 -20.990744 331.570896
N -91.420630 -21.273535 331.286952
C -92.294895 -21.432952 330.126566
C -92.689823 -20.119821 329.468345
O -93.244572 -20.138307 328.363715
H -93.204432 -21.965109 330.433149
H -91.792657 -21.549329 332.190926
H -91.791064 -22.025808 329.351364
N -92.403593 -18.990579 330.085799
C -92.502726 -17.724484 329.354414
C -91.593896 -16.714364 329.974512
O -91.308865 -15.708548 329.331995
C -93.925006 -17.211640 329.331133
O -91.128907 -16.918572 331.087299
H -91.813929 -18.993619 330.916796
H -92.163118 -17.899758 328.321945
H -93.989220 -16.285268 328.742036
H -94.574874 -17.960156 328.861883
H -94.289257 -17.022155 330.352210
H -93.127558 -16.353590 338.047277
C -93.458194 -16.025596 337.050445
H -94.481756 -16.396401 336.904121
C -92.531633 -16.542134 335.943052
C -91.090982 -16.080002 336.056995
C -90.416672 -15.750751 334.729471
O -90.508968 -16.548762 333.793793
O -89.745102 -14.687066 334.636684
H -93.491354 -14.926101 337.060308
H -92.577274 -17.641197 335.905481
H -92.937248 -16.213998 334.972371
H -91.015012 -15.173013 336.674033
H -90.460544 -16.837085 336.551442
H -98.003194 -12.513514 334.295175
C -97.223878 -12.355936 333.538529
C -96.768866 -13.709701 332.930706
C -95.695922 -13.532724 331.853993
N -94.427155 -13.126841 332.455061
C -93.258393 -13.082044 331.811317
N -93.185243 -13.390734 330.524389
N -92.158738 -12.716567 332.464505
H -97.636878 -11.702385 332.757661
H -96.398575 -11.815988 334.025838
H -96.398449 -14.392284 333.712229
H -97.631138 -14.207820 332.465368
H -95.555628 -14.492030 331.325981
H -96.017987 -12.780965 331.114308
H -94.409818 -12.972070 333.457714
H -93.904114 -13.952134 330.085080
H -92.278970 -13.319167 330.053003
H -92.178510 -12.152821 333.316255
H -91.265568 -12.765496 331.973432
H -88.252105 -18.339483 321.416171
H -82.388335 -17.463427 333.939749
H -85.569833 -17.983345 337.759230
H -87.526967 -16.910646 334.339649
H -87.379838 -11.672795 328.476447
H -87.012081 -12.972779 327.655526
H -90.439221 -15.219735 327.208612
H -89.244231 -14.521218 326.395665
H -86.274082 -14.627943 326.805166
H -87.116954 -13.822607 325.747756
H -84.957954 -10.948077 325.556058
H -85.415973 -12.231462 326.338719
H -86.897119 -9.143865 328.005308
H -86.015697 -10.398275 327.568906
H -86.361097 -10.340479 329.900529
H -85.474913 -10.547867 331.276114
H -86.513777 -14.202365 330.765969
H -83.260204 -9.661433 331.923916
H -84.263479 -9.874320 333.090742
H -85.375789 -8.059263 334.320210
H -85.513127 -9.237090 335.314811
H -88.607300 -8.827877 332.514980
H -88.110301 -9.570111 333.979996
H -90.144714 -11.393122 333.971757
H -90.252695 -10.422036 335.135377
~    
   
6W1V-A    
   
Mn -34.599594 38.866382 365.715848
Mn -31.935671 38.182587 366.116845
Mn -32.952768 36.355912 364.195497
Mn -33.572314 36.286638 361.601713
Ca -32.538551 39.697567 363.145251
O -32.800018 39.646563 365.412754
O -31.656742 37.677160 364.344849
O -33.560806 37.252341 365.867460
O -32.488516 35.440786 362.651838
O -34.105331 37.606920 363.192855
O -35.236727 36.987195 360.453702
O -33.381450 34.626015 360.402036
O -34.981950 39.236718 364.070922
H -31.922658 29.801115 360.276075
C -31.617803 29.897332 361.326759
H -31.050457 28.992719 361.593636
C -32.828457 30.069037 362.234386
C -33.698199 31.207831 361.781064
O -33.142863 32.141755 361.155639
O -34.930848 31.158108 362.023556
H -30.926721 30.746682 361.396446
H -33.443720 29.159700 362.270332
H -32.511412 30.270001 363.272560
H -28.609875 44.599793 354.720137
C -29.061507 44.455521 355.711721
H -28.589844 43.579805 356.180374
C -30.598301 44.259923 355.597731
C -31.245057 44.066702 356.949931
C -31.433260 45.138567 357.818154
C -31.609688 42.816393 357.377727
C -31.992151 44.966172 359.076163
C -32.166652 42.625999 358.624732
C -32.354854 43.701870 359.487953
O -32.901854 43.478429 360.762897
H -28.822843 45.335280 356.325600
H -31.034804 45.136884 355.094389
H -30.812261 43.390396 354.958288
H -31.151363 46.144915 357.499531
H -31.475121 41.957682 356.714938
H -32.132672 45.824595 359.730440
H -32.479735 41.632985 358.954759
H -33.007293 44.424299 361.242582
H -29.088602 34.758651 356.765414
C -30.007119 34.280034 357.143832
C -31.063485 35.310728 357.505784
O -32.210018 34.938754 357.756883
C -29.673991 33.432163 358.358498
O -29.233501 34.257122 359.412215
H -30.415262 33.648253 356.341417
H -30.568981 32.856955 358.649777
H -28.890281 32.703129 358.081244
H -29.769236 34.028149 360.214576
N -30.681748 36.589606 357.577000
C -31.611230 37.681050 357.799759
H -31.647907 38.308892 356.892182
C -31.164436 38.508883 358.996472
C -31.696392 37.957409 360.254164
O -32.533221 37.038849 360.135153
O -31.296876 38.419466 361.328683
H -29.725508 36.813436 357.319145
H -32.593230 37.228244 357.957271
H -30.070531 38.589821 359.061964
H -31.535453 39.545040 358.926111
H -37.838913 44.935595 365.060775
C -36.833488 45.152877 365.460291
C -36.391212 46.569901 365.119499
C -35.811501 44.134433 364.899414
C -36.268776 42.745475 365.202293
C -35.352702 41.678247 364.749568
O -34.953074 41.698029 363.570747
O -35.064459 40.793794 365.584291
H -35.698511 44.282874 363.814996
H -34.831402 44.330087 365.358330
H -36.443652 42.623242 366.280491
H -37.237514 42.545516 364.704832
N -37.020440 47.210421 364.140271
C -36.585764 48.508566 363.670376
H -37.425494 49.219513 363.673985
C -36.023098 48.369081 362.241096
C -34.836832 47.451807 362.160947
C -34.669449 46.256802 361.547679
N -33.649729 47.714972 362.817703
C -32.794952 46.727736 362.597192
N -33.393058 45.823993 361.836738
H -37.791096 46.758381 363.657165
H -35.832611 48.861487 364.384666
H -36.801991 47.977449 361.570556
H -35.764928 49.370256 361.855486
H -35.348432 45.689302 360.921315
H -31.791420 46.667896 363.003764
H -40.697499 35.497862 366.696684
C -40.189721 35.241031 365.756578
C -39.001456 34.355415 366.115446
O -38.406911 34.472926 367.188289
C -39.720661 36.517287 365.017582
C -38.529579 37.156471 365.636625
C -37.352493 37.578576 365.101536
N -38.456092 37.406230 366.987653
C -37.273996 37.949703 367.260662
N -36.595973 38.072660 366.134357
H -40.922175 34.709811 365.132652
H -39.467498 36.277443 363.975135
H -40.562437 37.227944 364.968052
H -36.999053 37.594824 364.076661
H -36.931788 38.261314 368.240362
N -38.680891 33.441207 365.210055
C -37.552105 32.521900 365.384022
H -37.547939 32.179012 366.427338
C -36.246998 33.187522 365.010844
C -36.350770 33.897843 363.670599
C -35.099416 34.643611 363.308611
O -34.324597 34.964726 364.236251
O -34.867237 34.883890 362.097317
H -39.249336 33.350577 364.374123
H -37.740765 31.651252 364.741319
H -35.954195 33.910600 365.780787
H -35.452985 32.427911 364.965224
H -36.583668 33.202846 362.850531
H -37.147363 34.659331 363.679434
H -33.248117 31.946839 370.682044
C -32.802267 32.780067 371.243467
H -32.552591 32.409200 372.246404
C -33.745744 33.966650 371.339316
C -34.144883 34.536792 370.011565
C -33.528031 35.432681 369.204984
N -35.346994 34.233633 369.404827
C -35.440455 34.903766 368.270525
N -34.349690 35.636818 368.124831
H -31.863085 33.054679 370.744141
H -34.656975 33.686040 371.891081
H -33.277948 34.769655 371.928257
H -32.566763 35.923611 369.292627
H -36.306389 34.859914 367.607551
H -32.448608 40.184868 371.480801
C -32.228898 39.919111 370.432796
C -31.446838 41.087375 369.839068
C -33.547135 39.649358 369.718292
C -33.369782 39.000910 368.347426
O -32.247568 38.634039 367.976819
O -34.378688 38.858300 367.620390
H -31.604307 39.014397 370.461174
H -34.203700 39.004016 370.321665
H -34.092047 40.590182 369.549087
N -30.142540 41.037549 370.047341
C -29.249331 42.119358 369.644358
C -28.959290 42.160684 368.151784
O -28.379528 43.143433 367.667339
H -28.299939 42.016977 370.185049
H -29.692412 43.088648 369.907842
N -29.328686 41.143292 367.405756
C -29.082507 41.180688 365.987275
C -29.926740 40.100499 365.407185
O -30.317040 40.140493 364.238004
C -27.606719 40.967775 365.684050
O -30.212678 39.196703 366.183079
H -29.834132 40.343337 367.773087
H -29.414623 42.150895 365.591828
H -27.421075 41.030037 364.600525
H -27.019518 41.755745 366.169484
H -27.268707 39.988310 366.054045
O -35.456033 42.336207 361.269293
O -32.385774 41.987414 366.708695
O -30.743609 33.621618 361.682847
O -36.389633 32.450474 360.373563
O -31.758712 41.685031 362.300176
O -37.358761 35.307259 360.305775
O -36.466023 41.198821 358.945478
O -34.781504 38.799362 358.578153
O -34.025189 39.840240 361.192395
H -27.755307 33.323974 368.630580
C -28.094651 33.524639 367.605337
H -27.210956 33.824953 367.020840
C -29.175692 34.598697 367.581386
C -29.681584 34.920158 366.227663
C -30.993416 35.671821 366.260944
O -31.058102 36.802583 366.813954
O -31.960091 35.117949 365.719508
H -28.464191 32.578704 367.182855
H -30.013955 34.238555 368.205470
H -28.810968 35.511263 368.079753
H -28.963703 35.550186 365.674193
H -23.552769 34.577796 363.393487
C -24.365518 35.185723 362.974903
C -24.729348 36.330023 363.924536
C -25.811938 37.251501 363.357500
N -27.066219 36.535120 363.230533
C -28.245505 37.054707 362.872340
N -28.397438 38.343342 362.606649
N -29.296903 36.258715 362.796896
H -24.027948 35.571849 362.002536
H -25.206230 34.501074 362.784040
H -25.055151 35.944041 364.904333
H -23.840669 36.948020 364.117192
H -25.949008 38.112519 364.033941
H -25.496363 37.640818 362.374132
H -27.052579 35.539424 363.427363
H -27.727260 39.023260 362.946881
H -29.329738 38.690340 362.372282
H -29.218370 35.257889 362.621091
H -30.220878 36.664652 362.637756
H -36.877593 45.080036 366.555335
H -39.137895 37.100665 367.674810
H -36.061526 33.607185 369.766062
H -34.115103 36.214564 367.278077
H -33.488579 48.516161 363.421518
H -29.762665 40.277309 370.602802
H -31.386580 34.312414 361.975406
H -31.356165 32.862423 361.496532
H -33.433775 33.643323 360.730850
H -32.892678 34.694214 359.541151
H -35.778104 31.986560 361.049861
H -35.984424 32.247836 359.514472
H -36.991340 34.377038 360.368091
H -37.883794 35.300666 359.486755
H -32.137783 42.402818 361.706126
H -31.012331 42.058244 362.799788
H -32.373280 41.976311 367.687472
H -32.678466 41.110436 366.387656
H -36.268098 41.652606 359.804411
H -37.428857 41.248081 358.832342
H -35.446744 39.543536 358.597655
H -35.073843 37.436226 359.586350
H -35.415566 42.274317 362.260517
H -34.646290 42.836854 361.003177
H -34.167374 39.349761 360.356998
H -34.564700 40.671169 361.105197
H -35.991332 36.322116 360.352203
H -35.014430 40.137760 363.619606
O -35.469890 47.110472 365.738499
O -31.990525 42.008042 369.212517
H -29.859151 34.011160 365.637492
H -34.416446 38.795124 357.677140
~    
   
6W1V-B    
   
Mn -86.868857 -16.567722 330.689529
Mn -89.496001 -16.605264 331.488977
Mn -88.525003 -14.135137 332.277510
Mn -87.889881 -11.571727 331.339614
Ca -88.859349 -14.706277 328.867064
O -88.644508 -16.680910 329.886735
O -89.753034 -14.869532 331.185028
O -87.845244 -16.014238 332.143690
O -89.012352 -12.217217 332.575136
O -87.419085 -13.721072 330.718654
O -86.209409 -10.949054 330.183327
O -88.011593 -9.701555 332.274678
O -86.650111 -15.257955 329.517248
O -89.462594 -14.998129 326.764418
O -90.806282 -10.717645 333.946862
O -86.125106 -13.791655 325.739813
O -88.845134 -18.150927 327.267720
O -84.945548 -11.230523 325.872201
O -84.013937 -10.368528 331.402298
O -84.900088 -9.031130 333.934549
O -87.436622 -12.853711 327.949016
O -86.547624 -10.267401 327.578841
H -89.507704 -7.962191 336.558595
C -89.827638 -8.936975 336.950296
H -90.365302 -8.757163 337.893550
C -88.627766 -9.859131 337.177276
C -87.754824 -9.950484 335.966950
O -88.251558 -9.783329 334.827886
O -86.553493 -10.140562 336.144065
H -90.553042 -9.363143 336.246098
H -88.008676 -9.513138 338.015069
H -88.968096 -10.875335 337.441550
H -92.842495 -9.176177 321.019300
C -92.337665 -10.019090 321.511946
H -92.786259 -10.159449 322.505520
C -90.802202 -9.754689 321.633318
C -90.104913 -10.922126 322.317562
C -89.989603 -12.133731 321.689556
C -89.657701 -10.830303 323.628113
C -89.452085 -13.244342 322.339098
C -89.110075 -11.917954 324.272703
C -89.021795 -13.129397 323.623707
O -88.455226 -14.223112 324.250256
H -92.531410 -10.924984 320.921735
H -90.381878 -9.597997 320.627784
H -90.328628 -12.246193 320.656521
H -89.734547 -9.875687 324.155168
H -89.369344 -14.195442 321.811896
H -88.746370 -11.835928 325.300107
H -88.355010 -15.075253 323.637576
H -92.384774 -6.925508 330.636330
C -91.443119 -7.017296 331.202424
C -90.370683 -7.735217 330.379870
O -89.208153 -7.743464 330.790290
C -91.693090 -7.786097 332.500553
O -91.934045 -9.144500 332.207789
H -91.077122 -6.004724 331.422518
H -90.808120 -7.673659 333.152209
H -92.548759 -7.323496 333.028560
H -91.493413 -9.696488 332.914966
N -90.751078 -8.329647 329.249452
C -89.846287 -8.938554 328.294295
H -89.817354 -8.324479 327.377894
C -90.297558 -10.354904 327.976729
C -89.834931 -11.348780 329.034573
O -89.007881 -10.964118 329.910039
O -90.288531 -12.496540 328.993396
H -91.725538 -8.231606 328.979852
H -88.852806 -8.930389 328.755602
H -89.871312 -10.706395 327.024092
H -83.630060 -18.529573 325.019667
C -84.648051 -18.958692 324.983843
C -85.063451 -19.260474 323.545940
O -85.973646 -20.072786 323.349887
C -85.643572 -18.008905 325.656658
C -85.194675 -17.597248 327.071675
C -86.287494 -16.962256 327.911127
O -87.074309 -16.152629 327.381448
O -86.381505 -17.297650 329.108734
H -84.622307 -19.923788 325.507657
H -85.786130 -17.109616 325.040346
H -86.627365 -18.494622 325.715650
H -84.802326 -18.470406 327.615618
H -84.364571 -16.869399 327.023428
N -84.391124 -18.703145 322.526888
C -84.784490 -19.014122 321.144941
C -85.445452 -17.791934 320.509715
C -86.581973 -17.295694 321.324992
C -86.634224 -16.380955 322.315493
N -87.830803 -17.858553 321.248797
C -88.620840 -17.280088 322.130755
N -87.916624 -16.388505 322.798185
H -83.588239 -18.107913 322.700827
H -85.472614 -19.864354 321.216886
H -84.706683 -16.982878 320.404027
H -85.768661 -18.038719 319.484646
H -85.873419 -15.702851 322.683920
H -89.666904 -17.520878 322.286153
H -80.637150 -15.926831 334.181372
C -81.197790 -15.001170 333.987380
C -82.369416 -14.986021 334.967977
O -82.967964 -16.015629 335.283165
C -81.705540 -14.961498 332.546100
C -82.847361 -15.882584 332.279205
C -84.122702 -15.631808 331.881304
N -82.744800 -17.250281 332.398962
C -83.909905 -17.803183 332.088661
N -84.763667 -16.840592 331.793286
H -80.506196 -14.164053 334.160393
H -82.046897 -13.945365 332.299133
H -80.870946 -15.172088 331.856775
H -84.610224 -14.686893 331.671045
H -84.121844 -18.866052 332.072338
N -82.648006 -13.807485 335.503162
C -83.790856 -13.603306 336.376011
H -83.817404 -14.415782 337.114381
C -85.072950 -13.592829 335.541743
C -85.102166 -12.511024 334.470455
C -86.288048 -12.641884 333.551823
O -86.875266 -13.735139 333.601913
O -86.594656 -11.710134 332.735679
H -82.087480 -13.002236 335.243989
H -83.650850 -12.655026 336.911766
H -85.180981 -14.573002 335.066863
H -85.936707 -13.460571 336.210640
H -85.139253 -11.510942 334.928456
H -84.208323 -12.539394 333.825099
H -88.094354 -18.231485 338.920281
C -88.615542 -19.071253 338.439017
H -88.862170 -19.800559 339.221892
C -87.761153 -19.726717 337.354857
C -87.376075 -18.783877 336.258783
C -87.990162 -18.474101 335.087077
N -86.255088 -17.982394 336.332527
C -86.195902 -17.226999 335.246608
N -87.227357 -17.516825 334.470561
H -89.558464 -18.689888 338.024381
H -86.849026 -20.159030 337.796053
H -88.307018 -20.569429 336.906753
H -88.896373 -18.859899 334.636660
H -85.387682 -16.535671 335.018200
H -88.923579 -22.436066 331.904791
C -89.102542 -21.354665 331.774105
C -89.903498 -21.193815 330.489443
O -89.355873 -20.969787 329.405039
C -87.787096 -20.631935 331.726466
C -87.946157 -19.156942 331.592974
O -89.085536 -18.664728 331.784255
O -86.926396 -18.504402 331.295621
H -89.705758 -21.032348 332.636514
H -87.190396 -20.837289 332.630347
H -87.185721 -20.975177 330.872839
N -91.242995 -21.328549 330.620025
C -92.114585 -21.541562 329.463846
C -92.524210 -20.239531 328.791419
O -93.105851 -20.272035 327.695128
H -93.016390 -22.078251 329.784115
H -91.594073 -21.618896 331.528256
H -91.600043 -22.142875 328.702651
N -92.216926 -19.106936 329.398747
C -92.373663 -17.828117 328.719934
C -91.380120 -16.833739 329.263143
O -91.002283 -15.852515 328.590173
C -93.799850 -17.289486 328.891682
O -90.989463 -17.019402 330.414344
H -91.661209 -19.118787 330.252074
H -92.173230 -17.978178 327.649498
H -93.930259 -16.363073 328.313577
H -94.509941 -18.031954 328.507184
H -94.017571 -17.102278 329.953284
H -93.057610 -16.378648 337.296193
C -93.387015 -16.071860 336.292015
H -94.371895 -16.523728 336.114815
C -92.391530 -16.500003 335.206034
C -91.036637 -15.944756 335.347079
C -90.276454 -15.746382 334.020377
O -90.384778 -16.597485 333.121194
O -89.542639 -14.718739 333.906970
H -93.510062 -14.978795 336.306804
H -92.361147 -17.600123 335.152352
H -92.811697 -16.192181 334.233496
H -91.046040 -14.952874 335.824319
H -90.387807 -16.569057 335.986878
H -97.914573 -12.717862 333.605466
C -97.053491 -12.537960 332.949382
C -96.687770 -13.828544 332.170894
C -95.632051 -13.601048 331.136841
N -94.406709 -13.087931 331.767986
C -93.190730 -13.156997 331.243271
N -92.983958 -13.704185 330.063130
N -92.163464 -12.675011 331.930632
H -97.318333 -11.722509 332.261274
H -96.239993 -12.182540 333.600797
H -96.368808 -14.616333 332.871560
H -97.586092 -14.208017 331.662243
H -95.397768 -14.552904 330.633850
H -95.982261 -12.887395 330.370647
H -94.507827 -12.640128 332.672754
H -93.737198 -14.121023 329.533570
H -92.068792 -13.635887 329.611420
H -92.291500 -12.028004 332.706161
H -91.224479 -12.702638 331.534008
H -88.083602 -18.619317 320.624961
H -83.899494 -19.319230 320.567514
H -81.923757 -17.746128 332.731432
H -85.559264 -17.982133 337.073861
H -87.435936 -17.001332 333.578553
H -85.481985 -8.330750 333.590508
H -85.455932 -9.437240 334.655368
H -83.426052 -9.688845 331.028563
H -84.310734 -9.990673 332.279218
H -85.354889 -10.658282 330.644489
H -88.571776 -8.990146 331.853844
H -88.047972 -9.726727 333.310587
H -84.803732 -10.875120 324.978667
H -85.220044 -12.175745 325.752145
H -86.115734 -14.663533 326.203813
H -86.894379 -13.890007 325.110096
H -89.659843 -15.951189 326.656190
H -89.092069 -14.711515 325.892830
H -87.335435 -11.877019 327.943282
H -86.955317 -13.144861 327.132620
H -90.192726 -11.313893 333.438670
H -90.126291 -10.232422 334.492251
H -89.226436 -19.043076 327.374041
H -88.684870 -17.861253 328.190753
H -85.881796 -10.541375 326.861707
H -86.279844 -10.560454 329.271742
H -86.480690 -14.371826 330.013401
H -91.387815 -10.442065 327.876837
H -90.628248 -8.829405 322.202031
H -86.869569 -9.379254 327.353571
~    
   
QM S1   
   
Mn 24.870551 35.433113 60.799044 
Mn 27.294522 35.161928 62.093941 
Mn 27.272228 33.229958 60.063924 
Mn 27.486469 33.172467 57.318880 
Ca 27.782726 36.515180 58.982215 
O 26.398107 36.440850 61.080394 
O 28.318449 34.630342 60.715281 
O 25.946855 33.984400 61.442440 
O 28.486780 32.622840 58.856513 
O 26.611766 34.213407 58.701196 
O 26.366529 33.808222 55.950985 
O 28.337595 31.728720 55.993955 
O 27.494940 36.977885 56.556091 
O 28.270823 38.888084 58.752840 
H 30.386279 26.554956 57.103005 
C 30.312282 27.064948 58.050497 
H 30.925319 26.579770 58.850733 
C 28.841258 27.285417 58.415284 
C 28.123880 28.161794 57.376143 
O 28.747445 29.198276 56.936398 
O 26.955938 27.823718 57.005100 
H 33.765459 42.205889 52.647136 
C 33.048045 41.804450 53.345646 
H 33.479306 40.971406 53.939090 
C 31.749225 41.424786 52.607925 
C 30.605300 41.179227 53.566575 
C 29.967460 42.256314 54.219156 
C 30.201048 39.873232 53.905814 
C 28.988702 42.042552 55.201519 
C 29.218900 39.639176 54.879602 
C 28.621563 40.722036 55.555014 
O 27.711774 40.460114 56.550389 
H 33.875561 32.213250 54.592800 
C 32.897071 31.686966 54.550602 
C 31.707491 32.621333 54.485646 
O 30.551187 32.189627 54.286473 
C 32.752122 30.704144 55.733848 
O 32.709473 31.389748 56.991846 
N 31.986928 33.943011 54.648591 
C 30.995499 35.003103 54.540826 
H 31.126852 35.613419 53.635144 
C 30.883708 35.837549 55.822342 
C 29.934454 35.253695 56.877511 
O 29.137713 34.337563 56.514489 
O 29.958853 35.781516 58.046521 
H 21.689023 40.969417 58.988050 
C 22.547088 41.319581 59.569561 
C 22.885705 42.783793 59.455859 
O 23.647287 43.325925 60.295787 
C 23.733849 40.375975 59.232114 
C 23.186129 38.941166 59.068316 
C 24.215780 37.824632 59.205970 
O 25.265526 37.783415 58.515505 
O 23.879687 36.922533 60.082021 
N 22.363003 43.500332 58.431658 
C 22.797167 44.863986 58.165328 
H 21.965682 45.497422 57.900025 
C 23.809562 44.961500 56.991512 
C 25.052218 44.165123 57.207889 
C 25.380820 42.876709 56.820443 
N 26.106020 44.588469 58.001913 
C 27.011788 43.588265 58.083092 
N 26.596221 42.534320 57.378091 
H 19.541687 31.121288 59.936987 
C 20.341429 30.748637 59.273233 
C 21.351383 30.005885 60.144906 
O 21.538737 30.318324 61.342455 
C 20.992669 31.927529 58.493922 
C 21.725717 32.918908 59.346750 
C 23.045667 33.341078 59.340585 
N 21.129717 33.632058 60.380586 
C 22.054200 34.431209 60.962754 
N 23.233340 34.274310 60.350402 
N 22.054357 29.021362 59.527691 
C 23.233317 28.373878 60.116345 
H 22.974033 28.033225 61.134842 
C 24.462326 29.302577 60.169849 
C 24.853727 29.850997 58.795774 
C 25.764384 31.074995 58.760083 
O 26.053341 31.656978 59.878568 
O 26.150652 31.460854 57.623888 
H 25.342343 28.901557 65.956376 
C 25.430583 29.593704 66.782123 
H 25.235584 29.098263 67.755773 
C 24.432222 30.767594 66.620582 
C 24.406355 31.362797 65.244167 
C 25.204971 32.301272 64.613908 
N 23.492785 30.961575 64.274251 
C 23.714447 31.613437 63.116834 
N 24.757025 32.429811 63.309263 
H 24.889820 37.055719 67.047362 
C 25.452204 36.885366 66.121681 
C 26.288292 38.161896 65.920593 
O 25.808094 39.203010 65.429349 
C 24.417123 36.616191 65.028643 
C 24.954667 36.000344 63.745748 
O 26.198088 35.683390 63.724513 
O 24.130905 35.826972 62.791562 
N 27.578290 38.128347 66.378296 
C 28.490867 39.280094 66.368274 
C 29.457222 39.369460 65.169703 
O 30.201242 40.358436 65.046183 
H 29.083429 39.257539 67.291201 
N 29.416421 38.320283 64.320469 
C 30.086844 38.254085 63.022331 
C 29.289123 37.280628 62.125417 
O 29.333762 37.383490 60.888050 
C 31.561212 37.820169 63.134443 
O 28.616449 36.386044 62.800596 
O 25.386962 39.097468 56.069869 
O 24.822380 31.823702 54.801259 
O 30.378006 30.717757 58.354756 
O 26.328159 39.270451 61.779481 
O 25.581692 37.745645 53.705539 
O 27.257837 35.605721 54.293967 
H 30.699472 30.376337 66.032444 
C 31.018906 30.890758 65.104316 
H 31.997506 31.360958 65.227864 
C 30.077814 31.996108 64.582839 
C 28.824681 31.484792 63.842390 
C 28.243603 32.499428 62.862004 
O 28.024296 33.692249 63.288163 
O 27.997916 32.099591 61.673460 
H 36.703038 32.346235 62.479420 
C 35.985078 32.867665 61.829309 
C 35.167091 33.940666 62.567112 
C 34.133662 34.670807 61.700890 
N 33.040857 33.770530 61.310264 
C 32.056162 34.077157 60.436076 
N 32.022151 35.279487 59.840978 
N 31.138598 33.148799 60.122175 
O 29.238869 29.787565 60.815742 
O 25.986775 29.258848 55.023141 
H 30.794807 28.046996 57.895185 
H 28.291627 26.332110 58.509226 
H 28.759454 27.811804 59.387540 
H 32.836499 42.617741 54.066768 
H 31.914956 40.528592 51.980562 
H 31.486056 42.249677 51.916207 
H 30.247438 43.288692 53.963885 
H 30.655538 39.008180 53.408207 
H 28.518571 42.897178 55.699765 
H 28.912874 38.617869 55.138747 
H 27.271596 41.401846 56.968813 
H 32.896947 31.093493 53.615256 
H 33.615484 30.006842 55.717812 
H 31.835321 30.101075 55.585852 
H 31.850627 31.160140 57.450739 
H 32.944949 34.199801 54.890109 
H 30.022415 34.493064 54.396125 
H 30.468323 36.829758 55.562830 
H 31.874157 36.021759 56.278466 
H 22.270380 41.147861 60.628089 
H 24.491185 40.414120 60.035445 
H 24.233214 40.698944 58.301271 
H 22.712516 38.837165 58.071498 
H 22.398271 38.752315 59.817702 
H 21.798315 43.013773 57.735252 
H 23.246821 45.240546 59.097129 
H 23.319841 44.609977 56.064750 
H 24.048781 46.030985 56.840566 
H 24.831963 42.185663 56.177639 
H 26.173336 45.533784 58.463410 
H 27.945981 43.654337 58.642466 
H 19.872682 30.065736 58.541291 
H 20.195293 32.440203 57.920939 
H 21.707827 31.535093 57.749227 
H 23.859943 33.053523 58.674038 
H 21.855104 35.100164 61.800558 
H 21.864843 28.851148 58.540588 
H 23.443267 27.477383 59.507198 
H 24.247223 30.138763 60.855670 
H 25.304696 28.742424 60.617476 
H 25.341878 29.076588 58.173374 
H 23.949576 30.161933 58.234715 
H 26.469633 29.968196 66.791291 
H 23.409621 30.422370 66.863411 
H 24.669646 31.565564 67.347038 
H 26.046295 32.884858 64.987428 
H 22.748971 30.274594 64.407375 
H 23.118759 31.476272 62.209417 
H 26.103543 36.010948 66.287255 
H 23.637832 35.931117 65.412745 
H 23.887250 37.546891 64.753500 
H 27.910391 37.262435 66.803154 
H 27.890013 40.205772 66.367451 
H 28.733563 37.577100 64.490152 
H 30.035651 39.250539 62.545436 
H 31.640541 36.814513 63.583486 
H 32.111915 38.537168 63.766413 
H 32.030941 37.805192 62.135906 
H 26.215180 39.642571 56.186834 
H 25.235042 38.691004 56.968433 
H 28.121575 39.456756 57.951443 
H 25.241033 30.918918 54.874326 
H 24.287488 31.797559 53.989852 
H 29.706930 31.458136 58.460064 
H 29.850824 30.039687 57.815424 
H 29.165711 31.942926 55.492923 
H 25.494079 39.455316 62.299795 
H 26.320397 38.303617 61.568239 
H 25.265858 38.370792 54.406018 
H 25.176703 37.945529 52.836799 
H 26.839878 37.672461 56.322044 
H 26.848098 34.849771 54.847699 
H 26.520363 36.207670 54.020742 
H 31.147345 30.106728 64.333168 
H 29.784401 32.680650 65.400270 
H 30.660081 32.614982 63.872851 
H 29.066625 30.575552 63.265798 
H 28.024795 31.210412 64.558046 
H 36.523128 33.347333 60.987094 
H 35.302977 32.125402 61.369155 
H 34.651195 33.493562 63.442084 
H 35.850149 34.707472 62.980419 
H 33.725830 35.536516 62.260889 
H 34.616877 35.061985 60.783822 
H 31.262290 35.506074 59.161621 
H 32.548116 36.054365 60.235287 
H 30.254191 33.376443 59.643476 
H 31.228052 32.197440 60.470240 
H 29.709315 30.054195 59.985146 
H 28.723997 30.593321 61.065050 
H 26.384483 28.758126 55.816582 
H 26.240778 28.714294 54.237006 
H 28.949782 39.355190 59.303270 
H 25.839046 33.072343 55.538691 
H 28.378631 30.764663 56.271408 
H 32.924777 32.913500 61.848935 
H 27.520385 36.407758 55.713196 
H 25.202481 33.047419 62.554479 
H 20.157494 33.555283 60.679146 
~    
   
QM S2   
   
Mn -24.848562 -35.523078 203.967882 
Mn -27.334884 -35.213752 205.224408 
Mn -27.324953 -33.347595 203.139609 
Mn -27.586919 -33.190453 200.400669 
Ca -27.866959 -36.744416 202.214035 
O -26.417335 -36.501815 204.230464 
O -28.351164 -34.735050 203.786382 
O -26.000441 -34.050081 204.476435 
O -28.501366 -32.618553 201.966908 
O -26.773445 -34.313958 201.661037 
O -28.452550 -31.704461 199.310367 
O -26.673183 -33.801902 198.916576 
O -27.535441 -37.283558 199.908062 
O -28.039760 -39.149281 202.493992 
H -30.449048 -26.810279 200.178401 
C -30.241434 -27.113395 201.222163 
H -30.724377 -26.361921 201.871645 
C -28.735963 -27.341749 201.414363 
C -28.199733 -28.497415 200.548846 
O -28.978096 -29.534055 200.450413 
O -27.065547 -28.401467 200.005510 
C -32.924381 -41.850903 196.489835 
C -31.571914 -41.351343 195.946750 
C -30.565371 -41.203388 197.075934 
C -30.005377 -42.352278 197.678852 
C -30.219133 -39.945799 197.617820 
C -29.142591 -42.263837 198.782162 
C -29.355471 -39.836449 198.721948 
C -28.815968 -40.996553 199.313116 
O -27.951562 -40.860112 200.380988 
H -33.785375 -32.318034 197.913159 
C -32.844739 -31.791422 197.688620 
C -31.633691 -32.698381 197.678053 
O -30.479772 -32.238555 197.548571 
H -32.684894 -30.983931 198.422802 
N -31.875152 -34.044976 197.757513 
C -30.825021 -35.049751 197.612821 
H -30.870670 -35.626593 196.679669 
C -30.640198 -35.902741 198.882725 
C -29.824347 -35.261133 200.019524 
O -29.870663 -35.777983 201.169789 
O -29.067771 -34.275628 199.682794 
H -21.516057 -41.187718 202.032943 
C -22.352883 -41.458335 202.717392 
C -22.781191 -42.906955 202.604720 
O -23.563036 -43.422684 203.424698 
C -23.549150 -40.504733 202.473898 
C -23.066675 -39.045303 202.457024 
C -24.154407 -37.985608 202.560664 
O -25.245646 -38.054523 201.948943 
O -23.811290 -36.982101 203.323875 
N -22.260513 -43.593061 201.547319 
C -22.629343 -44.962153 201.252063 
H -21.726399 -45.520632 200.924621 
C -23.730290 -45.086016 200.172457 
C -24.993767 -44.407863 200.583663 
C -25.537884 -43.184396 200.232720 
N -25.837687 -44.902171 201.568681 
C -26.833925 -44.005177 201.787418 
N -26.676843 -42.954431 200.984287 
H -19.262626 -31.517297 202.779917 
C -20.112713 -31.328697 202.090235 
C -21.154324 -30.545460 202.872811 
O -21.427291 -30.809813 204.064561 
C -20.718700 -32.621528 201.484318 
C -21.588164 -33.370625 202.438984 
C -22.935557 -33.687610 202.415623 
N -21.124732 -33.845843 203.657795 
C -22.142015 -34.418978 204.333486 
N -23.257628 -34.340484 203.596834 
N -21.804706 -29.583302 202.173241 
C -22.896307 -28.815019 202.759171 
H -22.557559 -28.453986 203.752878 
C -24.184295 -29.659284 202.927389 
C -24.721999 -30.234810 201.610407 
C -25.721729 -31.373019 201.743284 
O -26.013182 -31.839216 202.892911 
O -26.200646 -31.819689 200.639194 
H -24.820619 -28.955949 209.209803 
C -25.289739 -29.704836 209.874338 
H -25.215628 -29.314217 210.902923 
C -24.609114 -31.083519 209.710892 
C -24.555060 -31.562094 208.286906 
C -25.355786 -32.430049 207.562702 
N -23.592948 -31.124457 207.378044 
C -23.785251 -31.692395 206.168984 
N -24.861044 -32.482955 206.269037 
H -24.708982 -37.374838 210.156821 
C -25.333665 -37.110846 209.273415 
C -26.302066 -38.223140 208.875615 
O -26.045973 -39.056798 207.985383 
C -24.390518 -36.709013 208.141124 
C -24.995313 -36.021255 206.922436 
O -26.247446 -35.729511 206.899027 
O -24.176237 -35.777058 205.979848 
N -27.489289 -38.237933 209.552061 
C -28.420988 -39.357108 209.469748 
C -29.302574 -39.449882 208.216349 
O -29.919349 -40.500558 207.967912 
N -29.381138 -38.331182 207.462796 
C -30.071767 -38.285873 206.178140 
C -29.365553 -37.278818 205.263258 
O -29.557515 -37.302203 204.036094 
O -28.618991 -36.427230 205.917797 
O -25.189570 -37.830947 197.327502 
O -27.362984 -35.979549 197.623234 
O -26.499618 -30.205343 198.030225 
O -24.648456 -32.100462 198.143342 
O -29.820164 -30.416905 202.822044 
O -25.769334 -39.372428 199.682432 
O -26.808162 -39.050579 205.080657 
H -30.315329 -30.632296 208.999280 
C -30.997751 -31.051074 208.236197 
H -31.843803 -31.521736 208.767318 
C -30.280437 -32.094002 207.365998 
C -29.002551 -31.542166 206.704532 
C -28.324785 -32.556192 205.806488 
O -28.076519 -33.718646 206.300283 
O -28.029509 -32.191613 204.620537 
H -36.624172 -32.423703 205.692931 
C -35.764941 -32.788931 205.115059 
C -34.832526 -33.697001 205.940915 
C -33.756430 -34.444819 205.142560 
N -32.759734 -33.538382 204.548535 
C -31.817334 -33.925669 203.659229 
N -31.645432 -35.231088 203.388685 
N -31.087081 -33.019147 202.995114 
O -27.626725 -29.307943 204.155135 
H -32.788270 -42.803283 197.036189 
H -33.336861 -41.123354 197.214332 
H -33.700323 -42.030393 195.723193 
H -31.702058 -40.382206 195.428912 
H -31.186937 -42.064842 195.191736 
H -30.251664 -43.345307 197.277284 
H -28.718528 -43.170881 199.228944 
H -29.068205 -38.858891 199.129851 
H -30.611386 -39.027175 197.158673 
H -27.492398 -41.807671 200.683752 
H -25.186432 -42.463281 199.492005 
H -27.637867 -44.150680 202.510628 
H -28.777131 -37.534387 207.680926 
H -27.643150 -37.538130 210.276280 
H -21.526505 -29.397913 201.211747 
H -21.667892 -43.094004 200.886496 
H -22.974272 -45.418365 202.196465 
H -23.906302 -46.160356 199.971989 
H -23.378923 -44.635506 199.227014 
H -22.513534 -38.839070 201.518066 
H -24.047080 -40.756192 201.518478 
H -21.977561 -41.306868 203.747367 
H -22.355105 -38.865609 203.281936 
H -24.301734 -40.652867 203.270024 
H -26.358938 -29.763786 209.603413 
H -26.220433 -33.025759 207.856888 
H -23.147283 -31.534376 205.291975 
H -23.684621 -33.524181 201.638743 
H -22.065248 -34.899476 205.308561 
H -19.698085 -30.721961 201.264657 
H -23.076602 -27.937895 202.115324 
H -29.896088 -34.453597 197.496860 
H -32.820023 -34.354702 197.987344 
H -32.925530 -31.321754 196.691943 
H -30.793685 -28.056205 201.384571 
H -19.901234 -33.268438 201.113909 
H -21.333568 -32.360309 200.605086 
H -25.923588 -36.230796 209.594644 
H -29.975763 -39.276333 205.695988 
C -31.564155 -37.928820 206.319347 
H -32.056611 -37.947661 205.331093 
H -32.062519 -38.671725 206.964278 
H -31.683664 -36.929695 206.775885 
H -29.094152 -39.310298 210.342798 
H -27.858742 -40.306732 209.536504 
H -23.602073 -36.034103 208.523039 
H -23.863239 -37.598136 207.748471 
H -30.066167 -36.812346 198.617397 
H -31.604855 -36.250285 199.292794 
H -31.385035 -30.210659 207.631825 
H -30.012165 -32.979334 207.971721 
H -28.269902 -31.258288 207.487258 
H -30.964891 -32.463059 206.575772 
H -29.201157 -30.638742 206.102233 
H -28.146832 -26.437558 201.181531 
H -28.500419 -27.615431 202.462236 
H -25.144122 -31.845569 210.304896 
H -23.576828 -31.046539 210.107849 
H -25.292304 -33.078316 205.481825 
H -35.195682 -31.924823 204.717235 
H -35.436312 -34.473994 206.447872 
H -33.241168 -35.157336 205.817406 
H -36.124106 -33.349678 204.228834 
H -34.351900 -33.112819 206.752082 
H -32.865331 -32.538409 204.705957 
H -34.232126 -35.033776 204.332887 
H -31.176320 -32.010815 203.158210 
H -31.976368 -35.949226 204.024929 
H -30.185556 -33.276125 202.558208 
H -30.914051 -35.512211 202.722446 
H -23.963557 -30.489481 203.618138 
H -25.216471 -29.463495 200.987817 
H -24.964387 -29.042216 203.409363 
H -23.890613 -30.637383 200.996138 
H -20.181075 -33.721258 204.021677 
H -25.897913 -33.224088 198.636665 
H -29.229520 -31.978240 198.744839 
H -28.667108 -30.776281 199.810498 
H -29.746628 -29.955122 201.936281 
H -29.241464 -31.207597 202.619636 
H -27.124872 -30.143316 204.225955 
H -28.475416 -29.634978 203.745032 
H -26.526019 -39.991045 199.877758 
H -25.481142 -39.036931 200.581549 
H -27.666915 -39.512948 203.330178 
H -27.537048 -36.751815 199.051622 
H -28.150289 -35.989062 197.036012 
H -27.193434 -35.042551 197.983106 
H -25.915468 -37.162329 197.336234 
H -25.390604 -38.411922 198.098012 
H -28.026488 -39.851550 201.791279 
H -26.878135 -38.012917 199.728869 
H -24.159261 -32.008800 198.980629 
H -25.260928 -31.287326 198.135500 
H -27.198058 -30.860902 198.286340 
H -26.609597 -29.529441 198.767856 
H -26.711951 -39.118825 206.056091 
H -26.544573 -38.112859 204.868632 
H -25.708380 -45.772591 202.082118 
H -22.831892 -30.479056 207.591755 
~    
